# Supplementary material for: Asymmetric Partisan Voter Turnout Games
Source: Dyn Games Appl. 2021 Apr 16;11(4):738–58. doi: 10.1007/s13235-021-00384-1 (PMC8542561; doi:10.1007/s13235-021-00384-1)
Supplement: Supplementary file 2 — Supplementary material 2 (csv 248 KB) [file 13235_2021_384_MOESM2_ESM.csv]

fips_code	county	total_2008	dem_2008	gop_2008	oth_2008	total_2012	dem_2012	gop_2012	oth_2012	total_2016	dem_2016	gop_2016	oth_2016
26041	Delta County	19064	9974	8763	327	18043	8330	9533	180	18467	6431	11112	924
48295	Lipscomb County	1256	155	1093	8	1168	119	1044	5	1322	135	1159	28
1127	Walker County	28652	7420	20722	510	28497	6551	21633	313	29243	4486	24208	549
48389	Reeves County	3077	1606	1445	26	2867	1649	1185	33	3184	1659	1417	108
56017	Hot Springs County	2546	619	1834	93	2495	523	1894	78	2535	400	1939	196
20043	Doniphan County	3564	1115	2372	77	3369	885	2397	87	3366	584	2601	181
37183	Wake County	442245	250891	187001	4353	526805	286939	232933	6933	510940	298353	193607	18980
37147	Pitt County	74884	40501	33927	456	76814	40701	35534	579	78264	40967	35191	2106
48497	Wise County	20639	4471	15973	195	20692	3219	17178	295	24661	3412	20655	594
21207	Russell County	7475	1569	5779	127	7907	1445	6346	116	8171	1093	6863	215
5053	Grant County	6793	1562	5023	208	6478	1467	4829	182	6855	1407	5160	288
31147	Richardson County	3968	1513	2342	113	3680	1180	2407	93	3666	798	2684	184
47123	Monroe County	16777	5053	11484	240	16320	4368	11717	235	17050	3184	13361	505
36059	Nassau County	635618	342185	288776	4657	460824	243649	212882	4293	599649	307326	275479	16844
1011	Bullock County	5415	4011	1391	13	5318	4058	1250	10	4701	3530	1139	32
42057	Fulton County	6306	1576	4642	88	6148	1297	4780	71	6743	904	5676	163
20031	Coffey County	4232	1121	3054	57	3839	884	2860	95	3962	719	2990	253
31151	Saline County	5251	2674	2434	143	4832	2232	2518	82	4795	1630	2849	316
31035	Clay County	3033	780	2177	76	2916	662	2213	41	2973	470	2373	130
28033	DeSoto County	64323	19627	44222	474	64026	20979	42399	648	64022	19892	42155	1975
22061	Lincoln Parish	19179	8292	10680	207	18974	7947	10731	296	18664	7102	10761	801
40129	Roger Mills County	1789	287	1502	0	1674	272	1402	0	1758	151	1546	61
22057	Lafourche Parish	37893	9662	27089	1142	38725	9543	28332	850	41644	8423	31958	1263
40135	Sequoyah County	13920	4454	9466	0	13766	4193	9573	0	14437	3061	10888	488
51153	Prince William County	162446	93435	67621	1390	179648	103161	74371	2116	144854	83093	54065	7696
23031	York County	109161	64799	42389	1973	107627	61492	43879	2256	113962	55828	50388	7746
23015	Lincoln County	21584	11886	9287	411	20668	11298	8884	486	21432	10241	9727	1464
47025	Claiborne County	10420	3078	7175	167	10178	2433	7617	128	10706	1831	8589	286
29063	DeKalb County	4683	1692	2889	102	4350	1194	3056	100	4590	824	3540	226
42045	Delaware County	297004	178870	115273	2861	272853	164805	105270	2778	284832	169169	106559	9104
12119	Sumter County	48868	17655	30866	347	60471	19519	40644	308	76649	22631	52722	1296
36055	Monroe County	356424	207371	144262	4791	308925	178491	124769	5665	320164	174063	128871	17230
18045	Fountain County	7410	3094	4158	158	7103	2233	4660	210	7474	1476	5661	337
39063	Hancock County	36981	13870	22420	691	34940	12192	22077	671	35216	9419	23777	2020
34009	Cape May County	50835	22893	27288	654	47243	21275	25488	480	48375	18626	28237	1512
28047	Harrison County	61957	22673	38757	527	61602	22242	38646	714	62076	20679	39710	1687
5141	Van Buren County	6703	2151	4276	276	6421	1826	4362	233	7111	1547	5382	182
48343	Morris County	5248	2055	3158	35	5129	1856	3226	47	4964	1425	3443	96
30073	Pondera County	2885	1223	1588	74	2704	969	1666	69	2692	737	1786	169
47181	Wayne County	5527	1355	4076	96	5484	1163	4251	70	5842	717	5034	91
48153	Floyd County	2521	730	1784	7	2085	551	1523	11	1958	435	1473	50
46119	Sully County	833	233	581	19	816	186	611	19	861	137	679	45
19097	Jackson County	9955	6102	3673	180	10166	5877	4171	118	10204	3837	5821	546
28087	Lowndes County	27465	13209	13994	262	24674	12037	12399	238	25139	11545	13124	470
17155	Putnam County	3337	1900	1378	59	3132	1558	1500	74	3076	1143	1762	171
45073	Oconee County	31132	9481	21164	487	30613	8537	21573	503	33530	7979	24096	1455
36101	Steuben County	41911	17148	24203	560	35659	14586	20425	648	38373	11215	25091	2067
37143	Perquimans County	6501	2772	3678	51	6621	2747	3814	60	6595	2291	4143	161
28035	Forrest County	27184	11622	15296	266	27789	12079	15339	371	27284	11271	15149	864
31027	Cedar County	4174	1190	2912	72	4260	952	3231	77	4360	572	3533	255
13141	Hancock County	4344	3535	795	14	4076	3301	764	11	3572	2695	841	36
39091	Logan County	22217	7936	13848	433	20535	6789	13323	423	21007	4537	15586	884
39059	Guernsey County	17325	7625	9197	503	16403	7226	8811	366	16156	4286	11164	706
48297	Live Oak County	4176	1048	3095	33	4108	915	3153	40	4267	739	3450	78
47151	Scott County	6783	1720	4931	132	6668	1452	5117	99	7123	934	6044	145
30027	Fergus County	6232	1933	4108	191	6044	1628	4243	173	5782	1196	4235	351
35021	Harding County	626	260	358	8	600	260	326	14	527	156	311	60
23027	Waldo County	21850	11967	9423	460	20976	11292	9055	629	22630	10442	10378	1810
49007	Carbon County	7777	3468	4091	218	7231	2204	4834	193	7654	1673	5055	926
20053	Ellsworth County	2938	851	2021	66	2677	696	1905	76	2626	515	1933	178
27113	Pennington County	6822	3394	3248	180	6493	3024	3304	165	6671	2146	4000	525
27159	Wadena County	7169	2882	4128	159	6772	2492	4143	137	6894	1684	4837	373
18131	Pulaski County	5964	2466	3388	110	5399	1899	3366	134	5437	1327	3854	256
38041	Hettinger County	1348	406	893	49	1351	313	998	40	1261	168	1032	61
28003	Alcorn County	15182	4130	10805	247	14682	3449	11027	206	14781	2684	11817	280
19143	Osceola County	3127	1037	2027	63	3179	909	2225	45	3197	552	2528	117
50009	Essex County	3101	1733	1284	84	2769	1539	1169	61	2706	1019	1506	181
1015	Calhoun County	49242	16334	32348	560	46240	15500	30272	468	47376	13197	32803	1376
13253	Seminole County	3996	1660	2315	21	3765	1475	2244	46	3577	1186	2343	48
6105	Trinity County	6374	3233	2940	201	5030	2367	2422	241	4716	1876	2409	431
17181	Union County	9116	3918	5003	195	8274	3135	4951	188	8514	2389	5780	345
31055	Douglas County	226701	116810	106291	3600	210501	99261	108319	2921	219531	105207	102151	12173
51670	Hopewell City	9524	5285	4149	90	9011	5178	3737	96	8968	4722	3885	361
20095	Kingman County	3664	963	2603	98	3199	731	2371	97	3281	594	2507	180
21209	Scott County	19730	7712	11782	236	20565	7532	12679	354	24159	7713	15052	1394
48467	Van Zandt County	20395	4505	15734	156	19081	3083	15790	208	21689	2792	18436	461
31177	Washington County	10320	3711	6425	184	10121	3103	6857	161	10584	2606	7374	604
29199	Scotland County	2098	793	1249	56	1936	643	1246	47	1968	365	1525	78
47027	Clay County	2994	1248	1676	70	2820	1037	1747	36	2919	707	2140	72
55111	Sauk County	30626	18167	11562	447	31832	18718	12829	285	33848	16050	15871	1927
48045	Briscoe County	830	205	617	8	700	117	576	7	734	91	625	18
45007	Anderson County	73787	24132	48690	965	71901	22315	48493	1093	80296	21040	56109	3147
48125	Dickens County	972	234	730	8	1019	216	793	10	909	128	755	26
19173	Taylor County	3026	1347	1607	72	2978	1261	1680	37	3003	755	2108	140
37193	Wilkes County	29724	8934	20288	502	28852	8089	20410	353	30844	6596	23613	635
27081	Lincoln County	3126	1517	1491	118	3113	1428	1594	91	3002	860	1930	212
48369	Parmer County	3713	719	2969	25	2545	528	2005	12	2818	848	1911	59
1005	Barbour County	11630	5697	5866	67	11459	5873	5539	47	10390	4848	5431	111
42125	Washington County	98047	46122	50752	1173	90078	38503	50455	1120	96945	34436	58941	3568
51035	Carroll County	12579	4109	8187	283	12315	3500	8351	464	13587	2557	10653	377
47033	Crockett County	6037	1967	3994	76	5497	1669	3782	46	5386	1302	3977	107
39021	Champaign County	18887	7385	11141	361	20016	7826	11852	338	17597	4488	12314	795
36049	Lewis County	11138	4986	5969	183	9481	4263	5083	135	10312	2828	6916	568
29143	New Madrid County	8092	3370	4593	129	7250	2814	4284	152	7352	1933	5270	149
51135	Nottoway County	6988	3413	3499	76	6844	3344	3409	91	6717	2829	3712	176
26089	Leelanau County	14464	7355	6938	171	14164	6576	7483	105	14757	6774	7239	744
48275	Knox County	1368	367	986	15	1510	332	1160	18	1358	247	1078	33
51073	Gloucester County	19222	6916	12089	217	19246	6764	12137	345	19524	5399	13087	1038
35051	Sierra County	5485	2352	3017	116	5101	1963	2928	210	5129	1600	2998	531
6069	San Benito County	19705	11917	7425	363	14972	8617	6052	303	11758	6751	4358	649
41051	Multnomah County	364710	279696	75171	9843	344614	261222	71947	11445	357762	271754	63055	22953
51610	Falls Church City	6750	4695	1970	85	7244	5006	2141	97	7667	5810	1323	534
48195	Hansford County	2102	240	1847	15	1960	158	1787	15	1947	171	1730	46
13025	Brantley County	6277	1119	5080	78	6001	939	4963	99	6285	619	5561	105
27079	Le Sueur County	15009	6994	7636	379	14730	6753	7714	263	14867	4623	9182	1062
36061	New York County	667594	572126	89906	5562	496293	417861	72300	6132	591368	515481	58935	16952
18073	Jasper County	12875	5044	7669	162	12891	4672	7955	264	13331	3329	9382	620
21183	Ohio County	9938	4059	5687	192	9646	2987	6470	189	10398	2080	7942	376
21081	Grant County	8754	3112	5510	132	8606	2810	5664	132	9551	1910	7268	373
5025	Cleveland County	3505	911	2451	143	3266	845	2313	108	3299	723	2460	116
27055	Houston County	10883	5906	4743	234	10422	5281	4951	190	10515	4145	5616	754
37129	New Hanover County	100665	49145	50544	976	102067	48038	52792	1237	108737	50219	54665	3853
26013	Baraga County	3644	1725	1846	73	3490	1574	1866	50	3486	1156	2158	172
48189	Hale County	9943	2708	7171	64	8765	2228	6417	120	8802	2090	6347	365
20171	Scott County	2179	321	1823	35	2019	271	1702	46	2159	232	1832	95
48211	Hemphill County	1570	216	1345	9	1509	192	1298	19	1687	181	1460	46
15007	Kauai County	27224	20416	6245	563	25369	18638	6121	610	26335	16456	7574	2305
54047	McDowell County	6430	3430	2882	118	6136	2086	3931	119	6179	1429	4614	136
22043	Grant Parish	8558	1474	6907	177	8666	1421	7082	163	8819	1181	7406	232
39143	Sandusky County	30373	15601	14190	582	28192	14035	13491	666	27491	9733	16045	1713
48465	Val Verde County	12820	6982	5752	86	12040	6267	5612	161	13476	6920	5856	700
48279	Lamb County	4525	1156	3344	25	4089	998	3056	35	3905	770	3040	95
37041	Chowan County	7512	3688	3773	51	7424	3507	3872	45	7108	2965	3983	160
38085	Sioux County	1378	1145	215	18	1138	900	223	15	1177	758	256	163
39115	Morgan County	6608	2966	3440	202	6042	2772	3136	134	6290	1711	4315	264
1057	Fayette County	7957	1994	5883	80	7912	1803	6034	75	8196	1358	6705	133
22017	Caddo Parish	108660	55536	52228	896	111516	57879	52378	1259	105737	53448	48977	3312
13191	McIntosh County	6229	2905	3282	42	6333	2860	3405	68	5893	2298	3482	113
51109	Louisa County	15353	6978	8182	193	16404	6949	9207	248	17507	6208	10507	792
46121	Todd County	2828	2208	571	49	2497	1976	498	23	2125	1505	487	133
31085	Hayes County	553	85	461	7	535	50	473	12	510	30	471	9
55113	Sawyer County	9085	4765	4199	121	9003	4482	4436	85	7767	2846	4625	296
6083	Santa Barbara County	174912	105614	65585	3713	147249	84279	59096	3874	139366	85147	45788	8431
51820	Waynesboro City	8860	3906	4815	139	8772	3836	4789	147	9114	3762	4798	554
28049	Hinds County	108902	75401	32949	552	97639	70512	26450	677	91536	64922	24919	1695
44003	Kent County	83678	48406	33780	1492	77247	44966	30786	1495	79691	37582	38141	3968
21229	Washington County	5275	1890	3305	80	5218	1669	3495	54	5621	1420	4013	188
37065	Edgecombe County	25930	17403	8445	82	26826	18249	8494	83	24653	16152	8219	282
27029	Clearwater County	4261	1877	2291	93	4183	1753	2359	71	4225	1100	2925	200
17061	Greene County	5807	2619	3053	135	5614	2023	3446	145	5542	1202	4139	201
21029	Bullitt County	30726	10177	20102	447	31775	9971	21306	498	36036	8255	26210	1571
51071	Giles County	7795	3192	4462	141	7544	2730	4660	154	8196	1949	5930	317
20083	Hodgeman County	1096	211	865	20	1050	178	857	15	1006	124	845	37
20045	Douglas County	53398	34398	17929	1071	46283	28012	17028	1243	48231	30089	14308	3834
40097	Mayes County	15983	5749	10234	0	14456	4822	9634	0	15712	3423	11550	739
22105	Tangipahoa Parish	48602	16438	31434	730	50090	17720	31583	787	52381	16869	33933	1579
36013	Chautauqua County	58802	29129	28579	1094	48434	21815	25795	824	49381	17281	29418	2682
25007	Dukes County	10553	7913	2442	198	10914	7955	2789	170	11434	8338	2474	622
20127	Morris County	2841	907	1875	59	2526	705	1750	71	2568	586	1790	192
48141	El Paso County	185233	122021	61783	1429	171053	112273	56517	2263	210458	145509	54567	10382
30025	Fallon County	1432	318	1064	50	1399	236	1123	40	1474	154	1276	44
55019	Clark County	14187	7454	6383	350	13740	6173	7394	173	13548	4225	8645	678
19165	Shelby County	6453	2863	3488	102	6456	2468	3903	85	6270	1649	4340	281
13103	Effingham County	20316	4936	15230	150	20779	4941	15591	247	23395	4851	17865	679
55011	Buffalo County	7000	3949	2923	128	7008	3569	3352	87	6921	2531	4049	341
31051	Dixon County	2794	946	1785	63	2666	870	1745	51	2744	556	2041	147
41023	Grant County	3909	1006	2785	118	3778	834	2848	96	4171	732	3187	252
24033	Prince George's County	374026	332396	38833	2797	352292	317342	32236	2714	351091	313627	29290	8174
29219	Warren County	15576	6705	8675	196	14676	5219	9150	307	15766	3915	11109	742
36051	Livingston County	30149	13655	16030	464	24606	10889	13210	507	31363	10478	19211	1674
48391	Refugio County	3261	1382	1855	24	2673	998	1659	16	2945	1034	1830	81
22013	Bienville Parish	7430	3589	3776	65	7203	3490	3641	72	7005	3129	3756	120
22023	Cameron Parish	3793	613	3089	91	3744	408	3260	76	3692	323	3256	113
17045	Edgar County	8255	3743	4398	114	7810	2563	5125	122	7783	1778	5634	371
21047	Christian County	22778	8880	13699	199	21953	8252	13475	226	22069	7188	14108	773
13193	Macon County	4981	3251	1712	18	4781	3211	1545	25	4287	2705	1540	42
1003	Baldwin County	81413	19386	61271	756	84988	18329	65772	887	94090	18409	72780	2901
38105	Williams County	9373	2921	6291	161	9600	2288	7087	225	12529	1722	10033	774
19105	Jones County	10004	5446	4405	153	10371	5514	4712	145	10011	3779	5718	514
22095	Saint John the Baptist Parish	21656	12424	8912	320	21122	13178	7620	324	20740	12658	7569	513
32031	Washoe County	179175	99671	76880	2624	186917	94806	88151	3960	209282	97032	94529	17721
20187	Stanton County	827	188	628	11	713	135	571	7	742	132	580	30
18139	Rush County	7629	3229	4271	129	7026	2221	4633	172	7214	1525	5292	397
29037	Cass County	50179	19844	29695	640	48913	17044	30912	957	50715	14816	33006	2893
38057	Mercer County	4397	1476	2789	132	4394	1161	3132	101	4564	616	3715	233
55035	Eau Claire County	55010	33146	20959	905	54595	30618	23218	759	54080	27271	23301	3508
29079	Grundy County	4740	1580	3006	154	4374	1212	3030	132	4413	780	3462	171
47077	Henderson County	10834	3021	7669	144	10051	2516	7418	117	10172	1796	8118	258
35029	Luna County	8340	4311	3870	159	7472	3573	3654	245	7245	3195	3478	572
47173	Union County	6399	1829	4467	103	5820	1474	4278	68	6204	1010	5024	170
48005	Angelina County	29153	9379	19569	205	28403	7833	20301	269	29870	7538	21666	666
46061	Hanson County	2431	961	1426	44	2416	760	1627	29	2006	424	1497	85
48271	Kinney County	1551	633	907	11	1425	522	880	23	1424	457	936	31
39031	Coshocton County	16863	7689	8675	499	15555	6841	8312	402	14961	3908	10381	672
40043	Dewey County	2203	346	1857	0	2070	301	1769	0	2246	222	1964	60
6065	Riverside County	647299	325017	310041	12241	589721	287754	290227	11740	517200	253215	240013	23972
30109	Wibaux County	561	146	379	36	544	25	421	98	533	55	460	18
48325	Medina County	15737	5147	10480	110	15948	4760	11016	172	17187	4624	12054	509
9005	Litchfield County	98966	51041	46173	1752	92404	43823	47207	1374	97434	39836	53376	4222
20039	Decatur County	1548	343	1189	16	1533	266	1219	48	1460	178	1220	62
13015	Bartow County	36093	9662	25976	455	35738	8383	26847	508	39263	8204	29879	1180
8051	Gunnison County	8870	5556	3131	183	7912	4563	3106	243	9299	5068	3250	981
30045	Judith Basin County	1236	397	801	38	1212	336	852	24	1189	232	867	90
17099	La Salle County	50185	27443	21872	870	47146	23023	23207	916	48447	19277	26269	2901
40103	Noble County	5055	1174	3881	0	4626	1142	3484	0	4870	901	3707	262
53001	Adams County	4858	1552	3222	84	4707	1516	3111	80	4081	1118	2740	223
19109	Kossuth County	9097	4625	4329	143	8833	3824	4914	95	8505	2529	5637	339
51001	Accomack County	15623	7607	7833	183	16020	7653	8212	155	15755	6737	8582	436
19075	Grundy County	6828	2790	3945	93	6890	2615	4205	70	6766	1847	4516	403
23005	Cumberland County	164151	105218	56186	2747	166895	100977	57008	8910	171249	102935	57697	10617
37099	Jackson County	16866	8766	7854	246	16556	8052	8224	280	18004	7564	9706	734
39119	Muskingum County	39071	17730	20549	792	35954	16327	18826	801	36217	10926	23588	1703
17177	Stephenson County	21605	11349	9909	347	17029	7954	8742	333	19525	7531	10845	1149
8053	Hinsdale County	599	240	344	15	598	228	352	18	589	197	339	53
40093	Major County	3471	515	2956	0	3146	446	2700	0	3399	310	2940	149
48171	Gillespie County	12338	2576	9563	199	12535	2055	10305	175	13123	2286	10445	392
6061	Placer County	173107	75112	94647	3348	126325	49126	74460	2739	105157	43915	55212	6030
27153	Todd County	12257	5277	6637	343	11762	4819	6719	224	11944	2783	8485	676
39041	Delaware County	92416	36653	54778	985	96330	36131	58980	1219	100101	39584	55660	4857
16071	Oneida County	2162	381	1724	57	2089	217	1838	34	2068	184	1531	353
21035	Calloway County	15404	6165	8991	248	15064	5314	9438	312	16039	4749	10367	923
12013	Calhoun County	6244	1821	4345	78	6152	1664	4366	122	6067	1236	4647	184
36009	Cattaraugus County	32617	14307	17770	540	27608	11695	15406	507	28961	8717	18668	1576
18069	Huntington County	16328	5843	10291	194	15753	4596	10862	295	15974	3506	11649	819
39099	Mahoning County	127032	79173	45319	2540	117571	74298	41702	1571	112827	56188	52808	3831
48059	Callahan County	5716	1063	4589	64	5195	751	4376	68	5556	568	4858	130
47165	Sumner County	67228	21487	44949	792	65334	18571	45979	784	71080	18153	50105	2822
46109	Roberts County	4536	2672	1781	83	4256	2302	1883	71	3886	1539	2142	205
17185	Wabash County	5782	2462	3254	66	5127	1588	3473	66	5402	1146	4039	217
20121	Miami County	15377	5742	9382	253	14642	4635	9726	281	14712	3949	9839	924
27147	Steele County	19656	9016	10068	572	19034	8706	9903	425	19040	6239	11198	1603
51063	Floyd County	7516	2937	4441	138	7626	2732	4671	223	7972	2300	5289	383
16027	Canyon County	64246	20147	42752	1347	66090	19866	44369	1855	72007	16683	46755	8569
45041	Florence County	58373	28012	29861	500	57877	28508	28825	544	57770	26630	29498	1642
29073	Gasconade County	7771	2899	4763	109	7134	2099	4895	140	7444	1519	5670	255
16013	Blaine County	10571	6947	3439	185	10194	5992	3939	263	10723	6416	3340	967
31141	Platte County	13420	3796	9373	251	13249	3095	9963	191	14047	2612	10864	571
42027	Centre County	75763	41950	32992	821	68801	33677	33697	1427	75394	36555	35099	3740
13123	Gilmer County	11149	2614	8408	127	11008	1955	8920	133	12713	1955	10465	293
12039	Gadsden County	22510	15582	6811	117	22495	15768	6628	99	22079	14994	6721	364
48175	Goliad County	3655	1329	2298	28	3452	1127	2294	31	3713	973	2618	122
5143	Washington County	68380	29021	37963	1396	70231	28136	39570	2525	78153	32296	40418	5439
41019	Douglas County	52937	20298	30919	1720	49062	17032	30588	1442	51350	13891	34112	3347
19179	Wapello County	15931	8820	6663	448	15630	8616	6777	237	14996	5591	8710	695
29151	Osage County	7079	1907	5062	110	6918	1472	5330	116	7078	998	5845	235
28009	Benton County	4638	2227	2329	82	4080	2026	2030	24	3996	1713	2240	43
48179	Gray County	8133	1153	6924	56	7373	885	6428	60	7360	699	6495	166
13009	Baldwin County	16537	8587	7823	127	16214	8469	7585	160	16075	7965	7691	419
13023	Bleckley County	5071	1380	3657	34	4903	1266	3586	51	4934	1094	3717	123
47071	Hardin County	10035	2794	7077	164	10495	2467	7886	142	9949	1622	8012	315
32023	Nye County	17268	7226	9537	505	17522	6320	10566	636	19592	5095	13320	1177
39057	Greene County	83589	33540	48936	1113	81075	31028	48683	1364	79633	28023	47506	4104
47081	Hickman County	8498	3563	4784	151	7595	2693	4756	146	7762	1823	5685	254
48473	Waller County	15508	7153	8265	90	15699	6401	9158	140	16715	5744	10525	446
55117	Sheboygan County	62107	30395	30801	911	63272	28356	34282	634	58290	22636	32368	3286
8015	Chaffee County	9920	4861	4873	186	10217	4967	4949	301	10999	4773	5283	943
21161	Mason County	7121	2891	4102	128	6879	2592	4197	90	7212	1970	4944	298
41039	Lane County	182910	114037	63835	5038	166176	99891	60979	5306	181072	100497	66218	14357
13003	Atkinson County	2904	938	1941	25	2902	930	1938	34	2604	696	1873	35
9013	Tolland County	75501	45053	29266	1182	70780	39283	30391	1106	77069	38450	33989	4630
40045	Ellis County	1909	282	1627	0	1801	226	1575	0	1826	155	1610	61
13053	Chattahoochee County	1642	830	811	1	1483	726	732	25	1384	593	746	45
22085	Sabine Parish	9652	2245	7226	181	10050	2194	7735	121	9785	1703	7877	205
55099	Price County	8194	4559	3461	174	7870	3882	3879	109	7560	2671	4562	327
20175	Seward County	5336	1493	3791	52	4955	1393	3495	67	4743	1491	3025	227
28141	Tishomingo County	8419	1962	6249	208	7850	1623	6070	157	8310	990	7117	203
18083	Knox County	16424	7569	8639	216	15145	5228	9612	305	15483	3772	11077	634
37011	Avery County	7943	2178	5681	84	7657	1861	5708	88	8060	1670	6226	164
22015	Bossier Parish	45835	12703	32713	419	48559	12955	34986	618	49818	12638	35451	1729
39085	Lake County	121335	60155	59142	2038	114264	55219	57150	1895	112790	45056	62627	5107
5069	Jefferson County	29689	18465	10655	569	27364	17456	9515	393	25683	15721	9231	731
30035	Glacier County	4970	3423	1451	96	4287	2784	1391	112	4969	3076	1598	295
31143	Polk County	2543	668	1822	53	2446	527	1886	33	2538	411	2019	108
55093	Pierce County	22107	11803	9812	492	20920	10213	10383	324	21089	8380	11260	1449
51057	Essex County	5364	2934	2379	51	5666	3009	2602	55	5354	2541	2657	156
48051	Burleson County	6665	2053	4547	65	6455	1705	4671	79	6945	1491	5316	138
13221	Oglethorpe County	6447	2232	4144	71	6258	1913	4250	95	6650	1829	4622	199
5031	Craighead County	30968	11294	18881	793	31207	10351	20044	812	34968	10474	22798	1696
21041	Carroll County	3835	1716	2032	87	3680	1629	1999	52	3851	1106	2588	157
13273	Terrell County	4416	2501	1890	25	4398	2544	1834	20	4179	2267	1872	40
42011	Berks County	180000	97047	80513	2440	163253	79895	80857	2501	175934	75169	93094	7671
18013	Brown County	8055	3854	4060	141	7590	3056	4330	204	7908	2518	5015	375
38077	Richland County	7563	3513	3900	150	7549	3190	4213	146	7460	2064	4759	637
42017	Bucks County	332924	179031	150248	3645	319407	159598	155876	3933	342572	165861	163873	12838
16015	Boise County	3773	1240	2433	100	3345	953	2284	108	3812	777	2673	362
36111	Ulster County	89149	54320	33300	1529	72193	43164	27340	1689	77134	40010	32962	4162
29095	Jackson County	339266	210824	124687	3755	306854	180100	121891	4863	294063	163723	114777	15563
49055	Wayne County	1314	335	940	39	1323	213	1087	23	1410	271	959	180
20165	Rush County	1781	504	1225	52	1549	361	1151	37	1474	227	1177	70
41061	Union County	12594	4613	7581	400	11905	3943	7608	354	12465	3221	8378	866
29186	Sainte Genevieve County	8825	4979	3732	114	8070	3813	4055	202	8459	2540	5495	424
30101	Toole County	2121	737	1317	67	2102	582	1440	80	2018	399	1495	124
37157	Rockingham County	41612	17255	23899	458	41549	16170	25037	342	41374	14057	26463	854
5137	Stone County	5324	1598	3534	192	5351	1356	3773	222	5527	1189	4081	257
39123	Ottawa County	23069	12064	10618	402	21936	11214	10323	399	21742	8136	12389	1217
29081	Harrison County	3915	1287	2512	116	3695	984	2624	87	3682	574	2965	143
27173	Yellow Medicine County	5569	2816	2579	174	5397	2465	2806	126	5253	1524	3382	347
5041	Desha County	4678	2569	1999	110	4240	2353	1807	80	4226	2227	1915	84
27023	Chippewa County	6356	3280	2907	169	6176	3083	2967	126	6182	1978	3764	440
47095	Lake County	2238	1024	1175	39	2087	884	1163	40	1970	577	1357	36
22025	Catahoula Parish	5225	1659	3486	80	4193	1408	2744	41	4856	1322	3479	55
48021	Bastrop County	25918	11687	13817	414	24457	9860	14019	578	28250	10555	16314	1381
39161	Van Wert County	14652	5178	9168	306	13586	3923	9433	230	13584	2667	10328	589
12123	Taylor County	9366	2803	6457	106	9117	2761	6249	107	9279	2149	6923	207
13133	Greene County	7919	3339	4532	48	8313	3195	5067	51	8831	3194	5488	149
56013	Fremont County	17592	6016	11083	493	16817	5333	11072	412	16543	4200	11167	1176
36113	Warren County	32245	16281	15429	535	26220	13112	12571	537	27568	11366	14284	1918
19049	Dallas County	32640	15149	16954	537	37799	16466	20921	412	37617	15662	19288	2667
8111	San Juan County	496	264	218	14	506	266	212	28	506	265	215	26
53007	Chelan County	31958	13781	17605	572	30952	12519	17741	692	21038	8402	11556	1080
51093	Isle of Wight County	19997	8573	11258	166	20772	8754	11797	221	20481	7673	11971	837
18105	Monroe County	63215	41450	21118	647	40200	22885	16254	1061	57623	34183	20527	2913
51077	Grayson County	7220	2480	4540	200	7146	2094	4801	251	7258	1407	5593	258
48429	Stephens County	3526	626	2869	31	3407	475	2891	41	3453	348	3033	72
8007	Archuleta County	6625	2836	3638	151	6646	2637	3831	178	7290	2489	4234	567
8001	Adams County	160499	93443	63976	3080	161495	90843	66531	4121	175125	86471	73807	14847
26001	Alcona County	6420	2896	3404	120	6086	2462	3571	53	6179	1732	4201	246
37119	Mecklenburg County	410817	253958	153848	3011	445062	270705	170490	3867	461834	292258	154303	15273
21165	Menifee County	2489	1276	1155	58	2598	1048	1484	66	2779	700	2010	69
54083	Randolph County	10831	4539	6060	232	9727	3325	6150	252	10816	2724	7583	509
48411	San Saba County	2457	487	1941	29	2256	323	1905	28	2354	293	2025	36
54077	Preston County	11794	4205	7325	264	11089	2916	7841	332	12611	2462	9501	648
1039	Covington County	15787	3240	12444	103	15415	3155	12148	112	15818	2379	13222	217
15001	Hawaii County	66916	50819	14866	1231	62653	46670	14541	1442	64865	41258	17500	6107
5061	Howard County	4846	1746	2957	143	4419	1460	2862	97	4634	1350	3155	129
35023	Hidalgo County	1951	993	936	22	1929	994	895	40	1836	780	906	150
26151	Sanilac County	20169	9047	10679	443	18359	7212	10961	186	19243	4873	13446	924
46031	Corson County	1406	837	535	34	1199	647	515	37	1175	535	588	52
42121	Venango County	23307	9238	13718	351	20775	7469	12928	378	22096	5889	15254	953
39163	Vinton County	5646	2463	3021	162	5352	2382	2798	172	5393	1332	3799	262
13241	Rabun County	7599	2001	5487	111	7438	1558	5753	127	7949	1443	6287	219
48337	Montague County	7950	1597	6245	108	7737	1116	6539	82	8604	885	7526	193
13281	Towns County	5739	1391	4292	56	6159	1265	4834	60	6726	1206	5377	143
19021	Buena Vista County	8418	4075	4223	120	8322	3683	4548	91	8179	2851	4895	433
29169	Pulaski County	15000	5249	9552	199	13571	4199	9092	280	13443	2918	9870	655
5057	Hempstead County	7349	2869	4273	207	6919	2466	4284	169	6984	2371	4391	222
27067	Kandiyohi County	21895	10125	11319	451	21403	9806	11239	358	21648	7266	12785	1597
39027	Clinton County	19305	6558	12409	338	17648	5534	11740	374	18100	3943	13466	691
41031	Jefferson County	8318	3682	4402	234	7978	3238	4576	164	8874	2892	5337	645
38089	Stark County	11070	3802	7024	244	11539	2805	8509	225	12115	1745	9718	652
54017	Doddridge County	3018	735	2218	65	2743	571	2108	64	2826	360	2347	119
21127	Lawrence County	5649	2036	3503	110	5592	1520	3995	77	6037	1045	4816	176
26047	Emmet County	18149	8515	9314	320	17672	7225	10253	194	18774	6972	10616	1186
53009	Clallam County	38519	19470	18199	850	35242	17231	17087	924	29202	13733	13741	1728
45021	Cherokee County	20766	7215	13305	246	20753	7219	13306	228	21754	6089	15165	500
27145	Stearns County	78756	35690	41194	1872	78178	33552	43015	1611	78985	25575	47618	5792
51570	Colonial Heights City	8849	2562	6161	126	8593	2541	5937	115	8427	2367	5681	379
28023	Clarke County	8397	3121	5229	47	7199	2695	4415	89	7713	2556	5088	69
24017	Charles County	70126	43635	25732	759	70167	45621	23637	909	72480	46063	24163	2254
5117	Prairie County	3381	1048	2223	110	3134	877	2149	108	3404	812	2503	89
48031	Blanco County	4939	1467	3418	54	4971	1220	3637	114	5669	1244	4212	213
21169	Metcalfe County	4199	1350	2734	115	4184	1425	2676	83	4616	976	3491	149
36091	Saratoga County	111387	56645	52855	1887	97502	48876	46829	1797	104089	46546	51088	6455
17015	Carroll County	7674	3965	3596	113	7370	3658	3551	161	7354	2437	4428	489
42065	Jefferson County	18802	6447	12057	298	17072	4535	12288	249	18551	3437	14533	581
28015	Carroll County	5965	2037	3902	26	5968	1990	3953	25	5470	1648	3774	48
12019	Clay County	94577	26697	67203	677	96549	25745	69996	808	106363	27768	74898	3697
12115	Sarasota County	207353	102686	102897	1770	207434	95089	110489	1856	228509	97676	124098	6735
12071	Lee County	269276	119701	147608	1967	266034	110080	154112	1842	325797	124725	191141	9931
29205	Shelby County	3316	1114	2166	36	3232	966	2188	78	3252	606	2524	122
51099	King George County	10474	4473	5888	113	11287	4476	6603	208	11967	4002	7338	627
5023	Cleburne County	11338	2951	7962	425	11643	2618	8691	334	11968	2101	9454	413
27011	Big Stone County	2990	1552	1362	76	2783	1345	1385	53	2729	921	1607	201
5079	Lincoln County	4406	1710	2513	183	3725	1424	2199	102	3814	1252	2455	107
21225	Union County	6034	2804	3120	110	5975	1941	3952	82	6209	1331	4701	177
37033	Caswell County	10862	5545	5208	109	10736	5183	5471	82	10515	4549	5758	208
42035	Clinton County	14791	7097	7504	190	12663	5503	6941	219	14839	4533	9701	605
31031	Cherry County	3059	599	2360	100	3052	436	2557	59	3082	317	2623	142
6021	Glenn County	9879	3734	5910	235	9142	3276	5608	258	5440	1766	3405	269
56033	Sheridan County	14981	4458	10177	346	14225	3618	10267	340	14187	2926	10266	995
31003	Antelope County	3185	757	2383	45	3209	571	2585	53	3220	381	2717	122
20109	Logan County	1440	225	1187	28	1302	194	1084	24	1348	149	1124	75
21227	Warren County	44145	17669	25993	483	43889	16805	26384	700	48416	16966	28673	2777
16059	Lemhi County	4105	1061	2938	106	4109	960	3029	120	4068	733	3011	324
29141	Morgan County	9149	3565	5451	133	8688	2773	5733	182	8815	1768	6757	290
47091	Johnson County	6591	1837	4621	133	6194	1483	4611	100	6556	988	5400	168
13081	Crisp County	7550	3085	4424	41	7386	3160	4179	47	7500	2835	4539	126
16031	Cassia County	7842	1332	6309	201	8387	1093	7150	144	8178	1036	5949	1193
38083	Sheridan County	803	229	555	19	808	161	637	10	774	94	644	36
17087	Johnson County	5901	1871	3912	118	5666	1571	3959	136	6017	1135	4644	238
9007	Middlesex County	87252	52983	32918	1351	83447	47851	34533	1063	88402	45306	38847	4249
12069	Lake County	146926	62948	82802	1176	150796	61790	87637	1369	169898	62597	101888	5413
35037	Quay County	3996	1547	2367	82	3696	1382	2194	120	3550	1016	2208	326
48129	Donley County	1690	291	1374	25	1533	226	1286	21	1460	190	1225	45
5059	Hot Spring County	11955	4288	7209	458	11239	3824	7087	328	11815	3137	8153	525
1105	Perry County	6159	4457	1679	23	6065	4536	1504	25	5255	3823	1403	29
47187	Williamson County	93646	27886	64858	902	93606	24328	68090	1188	104700	30992	68160	5548
32021	Mineral County	2273	1082	1131	60	2035	863	1080	92	1997	637	1179	181
47073	Hawkins County	21040	5930	14756	354	19789	5086	14376	327	20694	3502	16611	581
18175	Washington County	11305	4562	6519	224	10725	3909	6532	284	11333	2636	8206	491
51013	Arlington County	110153	78994	29876	1283	117279	81178	34433	1668	119344	91879	20155	7310
37103	Jones County	5227	2378	2817	32	5192	2335	2825	32	5039	2041	2941	57
8081	Moffat County	5871	1582	4135	154	6042	1291	4616	135	6510	874	5293	343
51121	Montgomery County	40653	21031	19028	594	40938	19903	20006	1029	42695	20015	19455	3225
48483	Wheeler County	2245	314	1918	13	2128	232	1878	18	2306	194	2087	25
20033	Comanche County	974	194	765	15	915	141	756	18	857	102	705	50
47109	McNairy County	43846	20209	23290	347	9809	2643	7010	156	10035	1847	7839	349
26071	Iron County	6162	3080	2947	135	5987	2687	3224	76	5910	2004	3675	231
46011	Brookings County	13945	7207	6431	307	12398	5826	6219	353	12680	4879	6748	1053
18171	Warren County	3998	1755	2166	77	3798	1324	2377	97	3919	839	2896	184
21057	Cumberland County	2797	697	2056	44	2853	599	2216	38	3061	459	2502	100
29031	Cape Girardeau County	37355	12208	24768	379	35672	9713	25343	616	36875	8468	26939	1468
38043	Kidder County	1228	422	752	54	1310	393	870	47	1358	179	1106	73
4012	La Paz County	5552	1929	3509	114	4922	1619	3205	98	4931	1318	3381	232
37007	Anson County	10733	6456	4207	70	11072	6894	4125	53	10394	5785	4480	129
48205	Hartley County	1985	250	1711	24	1904	183	1700	21	1945	172	1727	46
12095	Orange County	462711	273009	186832	2870	467385	274227	189057	4101	545800	329579	195091	21130
21091	Hancock County	4144	2135	1928	81	4133	1833	2212	88	4292	1244	2788	260
41035	Klamath County	29399	9370	19113	916	27530	8140	18654	736	29240	7080	20170	1990
54057	Mineral County	11547	3750	7616	181	10784	2836	7687	261	11410	2019	8957	434
22113	Vermilion Parish	24833	6266	18069	498	24984	5718	18909	357	25253	4745	19807	701
26113	Missaukee County	7492	2898	4469	125	7024	2274	4665	85	7301	1565	5386	350
5037	Cross County	7130	2580	4393	157	6680	2279	4268	133	6831	1995	4577	259
9015	Windham County	50844	28673	21210	961	46634	25953	19758	923	50703	21776	25738	3189
29075	Gentry County	3292	1235	1964	93	2997	937	1986	74	3033	605	2304	124
28091	Marion County	13010	4422	8513	75	11041	3833	7118	90	11443	3572	7697	174
33011	Hillsborough County	203799	104820	97178	1801	202765	101499	98103	3163	210209	99348	99873	10988
19145	Page County	7356	2900	4351	105	7014	2588	4338	88	6968	1801	4875	292
37135	Orange County	74910	53806	20266	838	75848	53404	21398	1046	79830	59105	18373	2352
47067	Hancock County	2241	604	1588	49	2046	475	1527	44	2229	322	1842	65
20011	Bourbon County	6781	2394	4240	147	6118	1951	4022	145	5918	1306	4314	298
8085	Montrose County	19153	6495	12199	459	19054	5852	12789	413	21070	5438	14303	1329
18107	Montgomery County	15285	6013	9060	212	14349	4244	9768	337	15101	3362	11051	688
13011	Banks County	6241	1027	5120	94	6191	779	5353	59	6946	684	6130	132
35025	Lea County	18645	5108	13347	190	16933	4068	12480	385	17369	3877	12306	1186
54041	Lewis County	6603	2109	4335	159	6243	1719	4349	175	6885	1336	5245	304
29065	Dent County	6868	2056	4655	157	6643	1585	4883	175	6778	978	5599	201
28115	Pontotoc County	12868	2982	9727	159	12348	2785	9403	160	11811	2123	9442	246
48071	Chambers County	13292	3188	9988	116	14692	2780	11761	151	16661	2939	13278	444
37059	Davie County	20368	6178	13981	209	20418	5652	14568	198	21350	5228	15502	620
35001	Bernalillo County	285778	171556	110521	3701	264942	147183	104242	13517	269861	141960	93874	34027
12035	Flagler County	49031	24726	23951	354	50589	23204	26966	419	57413	21985	33804	1624
29123	Madison County	5028	2042	2897	89	4930	1588	3227	115	5318	1005	4102	211
35041	Roosevelt County	6720	2303	4311	106	5949	1719	4032	198	5855	1445	3865	545
48231	Hunt County	29524	8594	20573	357	27984	6658	20976	350	31185	6301	23866	1018
18095	Madison County	57340	30152	26403	785	52340	24404	26755	1181	53660	18595	32376	2689
48361	Orange County	29406	7646	21509	251	30502	6797	23361	344	31761	5716	25385	660
30039	Granite County	1715	601	1013	101	1705	533	1107	65	1762	469	1185	108
48035	Bosque County	7646	1797	5762	87	7336	1366	5873	97	7797	1277	6325	195
21111	Jefferson County	353892	196435	153957	3500	339500	186164	148415	4921	352778	190824	143758	18196
6001	Alameda County	621029	489106	119555	12368	558386	438091	104330	15965	424517	337524	64010	22983
40105	Nowata County	4442	1411	3031	0	4076	1244	2832	0	4237	742	3321	174
48169	Garza County	1750	375	1356	19	1556	276	1262	18	1475	224	1223	28
20185	Stafford County	2074	542	1495	37	1833	403	1382	48	1884	303	1485	96
26025	Calhoun County	64196	34561	28553	1082	58231	29270	28338	623	58786	24154	31489	3143
19051	Davis County	3815	1680	2029	106	3738	1518	2133	87	3858	976	2721	161
29157	Perry County	8647	3005	5527	115	7987	2184	5669	134	8732	1520	6907	305
47177	Warren County	14400	5515	8562	323	13008	4748	8007	253	13565	3535	9535	495
42003	Allegheny County	651436	373153	272347	5936	614671	348151	259304	7216	643173	363017	257488	22668
36073	Orleans County	16584	6614	9708	262	13756	5411	8076	269	16722	4327	11582	813
4027	Yuma County	43615	18559	24577	479	33935	14025	19500	410	40759	18336	20586	1837
28111	Perry County	5664	1533	4067	64	5686	1519	4110	57	5432	1220	4135	77
9009	New Haven County	382886	233589	144650	4647	371783	230040	137942	3801	375909	203601	158373	13935
35045	San Juan County	46511	18028	27869	614	45994	15688	28779	1527	45476	12826	27879	4771
42127	Wayne County	22835	9892	12702	241	20966	8138	12531	297	22365	6398	15269	698
21177	Muhlenberg County	12889	6221	6447	221	12737	4771	7762	204	13046	3272	9393	381
49037	San Juan County	5130	2406	2638	86	5159	2062	3006	91	3770	1143	2073	554
26037	Clinton County	40381	20005	19726	650	39125	18187	20630	308	40564	16490	21635	2439
51590	Danville City	20890	12352	8361	177	20169	12215	7756	198	18862	11051	7306	505
20067	Grant County	2661	635	1995	31	2215	437	1742	36	2311	427	1755	129
12087	Monroe County	40272	20907	18933	432	39045	19392	19234	419	42434	18949	21885	1600
29035	Carter County	2898	984	1840	74	2799	754	1978	67	2842	436	2323	83
5001	Arkansas County	6978	2619	4185	174	6488	2454	3892	142	6167	1939	3825	403
40069	Johnston County	3957	1249	2708	0	3778	1134	2644	0	4001	782	3081	138
37107	Lenoir County	26897	13378	13401	118	27247	13350	13763	134	25500	11752	13354	394
48209	Hays County	59052	28431	29638	983	58808	25448	31577	1783	71524	33117	33730	4677
4005	Coconino County	54344	31433	22186	725	46746	26316	19368	1062	44929	25308	16573	3048
20143	Ottawa County	3086	704	2323	59	2888	548	2260	80	2866	424	2261	181
48437	Swisher County	2535	813	1683	39	2265	579	1654	32	2190	462	1671	57
41063	Wallowa County	4465	1492	2836	137	4152	1252	2796	104	4177	1097	2825	255
19091	Humboldt County	5122	2160	2895	67	5124	1967	3099	58	5033	1251	3564	218
22091	Saint Helena Parish	6184	3567	2522	95	7093	4233	2756	104	5964	3353	2497	114
48185	Grimes County	8322	2704	5562	56	8598	2339	6141	118	9528	2194	7065	269
40051	Grady County	20715	5520	15195	0	19598	4780	14818	0	22257	3878	17293	1086
31095	Jefferson County	3697	1520	2103	74	3416	1185	2156	75	3430	831	2387	212
39127	Perry County	15404	7261	7721	422	14673	6857	7498	318	14647	4072	9978	597
48233	Hutchinson County	8761	1322	7361	78	7916	1042	6797	77	8126	854	7039	233
13099	Early County	5335	2603	2711	21	5349	2762	2556	31	4782	2165	2552	65
16057	Latah County	17714	9195	7988	531	16759	8306	7589	864	18146	8093	7255	2798
56045	Weston County	3393	658	2618	117	3323	422	2821	80	3334	294	2898	142
46053	Gregory County	2247	771	1423	53	2151	599	1507	45	2091	391	1600	100
49029	Morgan County	4161	689	3311	161	4370	386	3910	74	5136	572	3156	1408
22021	Caldwell Parish	4893	1118	3696	79	4716	1016	3640	60	4692	788	3822	82
46017	Buffalo County	619	454	156	9	641	472	166	3	490	296	171	23
19133	Monona County	4796	2295	2411	90	4707	2098	2555	54	4525	1244	3115	166
16017	Bonner County	19547	7840	11145	562	18536	6500	11367	669	16815	5140	10220	1455
42095	Northampton County	135587	75255	58551	1781	125883	65014	59242	1627	142775	65936	71384	5455
51690	Martinsville City	6520	4139	2311	70	6277	3855	2312	110	5873	3531	2149	193
40131	Rogers County	38515	10772	27743	0	36677	9146	27531	0	40834	7895	30893	2046
55119	Taylor County	9346	4563	4586	197	9486	3761	5597	128	9417	2398	6589	430
17145	Perry County	9995	4701	5086	208	9533	3813	5497	223	9706	2433	6816	457
27021	Cass County	16307	7276	8660	371	16080	6858	8957	265	15885	4949	9982	954
48417	Shackelford County	1505	208	1284	13	1363	131	1218	14	1502	103	1378	21
48339	Montgomery County	157847	36703	119884	1260	172820	32852	137822	2146	203083	45744	150188	7151
6099	Stanislaus County	161015	80279	77497	3239	143620	70609	69549	3462	109582	51171	52567	5844
47013	Campbell County	12628	3867	8535	226	12097	3327	8602	168	12504	2248	9860	396
27085	McLeod County	19029	7505	10993	531	18455	6970	11069	416	18684	4978	12155	1551
30017	Custer County	5452	2267	3047	138	5336	1824	3353	159	5145	1172	3638	335
48165	Gaines County	4067	650	3385	32	4066	535	3484	47	4609	597	3907	105
35057	Torrance County	6941	3087	3735	119	6376	2414	3521	441	6250	1770	3695	785
33007	Coos County	16259	9532	6558	169	15614	9091	6342	181	15252	6558	7951	743
47135	Perry County	3000	1329	1596	75	2621	992	1578	51	2855	597	2167	91
6111	Ventura County	339800	187601	145853	6346	267907	138119	123919	5869	259438	143095	101351	14992
40099	Murray County	5338	1592	3746	0	5146	1540	3606	0	5525	1086	4173	266
20201	Washington County	2980	659	2248	73	2863	515	2300	48	2677	378	2136	163
48245	Jefferson County	88296	44888	42905	503	88548	44626	43214	708	87363	42404	42828	2131
18057	Hamilton County	129064	49704	78401	959	136803	43794	90740	2269	153630	57214	87299	9117
19041	Clay County	8398	3925	4355	118	8400	3363	4934	103	8542	2246	5870	426
47015	Cannon County	5457	2011	3322	124	4968	1560	3308	100	5299	1126	4006	167
1049	DeKalb County	24015	5658	17957	400	23842	5235	18316	291	26086	3682	21779	625
42067	Juniata County	9711	3068	6484	159	9480	2533	6821	126	10402	1810	8234	358
26105	Mason County	15223	7817	7147	259	14588	6856	7580	152	14658	5281	8505	872
34003	Bergen County	414733	225367	186118	3248	352023	193470	155267	3286	383965	209251	163220	11494
48017	Bailey County	2316	682	1618	16	1813	466	1336	11	1784	397	1343	44
17013	Calhoun County	2699	1423	1221	55	2574	1079	1439	56	2556	739	1719	98
40061	Haskell County	4681	1474	3207	0	4244	1175	3069	0	4734	882	3697	155
27015	Brown County	13620	5809	7456	355	13882	5630	7938	314	13663	3763	8708	1192
45057	Lancaster County	28921	12139	16441	341	33010	13345	19273	392	38717	13718	23598	1401
21149	McLean County	4422	1963	2386	73	4200	1432	2705	63	4565	988	3381	196
22107	Tensas Parish	3040	1646	1367	27	2812	1564	1230	18	2543	1329	1180	34
28113	Pike County	18055	9276	8651	128	17429	9304	7986	139	15633	7636	7748	249
25019	Nantucket County	6052	4073	1863	116	6097	3828	2185	84	6404	4144	1892	368
13321	Worth County	8370	2542	5780	48	8410	2486	5864	60	8266	2015	6144	107
26097	Mackinac County	6396	3027	3268	101	6097	2652	3396	49	6088	2085	3740	263
51089	Henry County	25215	11118	13758	339	24927	10312	13980	635	24029	8199	15207	623
1009	Blount County	24267	3522	20389	356	23980	2961	20741	278	25384	2150	22808	426
13303	Washington County	8863	4607	4216	40	8796	4705	4033	58	8422	4187	4138	97
4019	Pima County	393428	206254	182406	4768	351817	183470	162927	5420	360762	195649	147019	18094
38025	Dunn County	1644	527	1080	37	2002	493	1494	15	2199	356	1753	90
21019	Boyd County	20670	8886	11430	354	19040	7776	10883	381	20443	6021	13591	831
8069	Larimer County	166373	89822	73641	2910	161823	83103	74603	4117	193897	92170	82624	19103
51037	Charlotte County	6157	2705	3372	80	5897	2502	3311	84	5792	2153	3479	160
29117	Livingston County	6552	2435	3993	124	6054	1906	4006	142	6408	1265	4879	264
48315	Marion County	4252	1644	2567	41	4271	1487	2730	54	4206	1156	2968	82
51101	King William County	8388	3344	4966	78	8865	3326	5445	94	9088	2752	5963	373
28077	Lawrence County	7009	2587	4369	53	6584	2394	4153	37	6329	2181	4072	76
45077	Pickens County	45128	11691	32552	885	45422	11122	33385	915	48871	10327	36096	2448
21025	Breathitt County	5030	2205	2671	154	5008	1562	3318	128	5728	1537	3991	200
51540	Charlottesville City	20044	15705	4078	261	21455	16267	4801	387	22211	17865	2951	1395
17189	Washington County	7932	3342	4473	117	7398	2448	4787	163	7376	1446	5566	364
29135	Moniteau County	6665	2084	4467	114	6442	1608	4703	131	6808	1237	5344	227
24001	Allegany County	29742	10693	18405	644	27817	9001	18158	658	27804	6665	20025	1114
27025	Chisago County	29305	12783	15789	733	29331	12524	16227	580	30009	9279	18441	2289
29181	Ripley County	5363	1795	3407	161	5263	1396	3743	124	5518	830	4520	168
48419	Shelby County	9220	2548	6630	42	9261	2318	6870	73	9072	1757	7171	144
17183	Vermilion County	32872	16246	16054	572	26153	10773	14888	492	29799	9876	18582	1341
48067	Cass County	11846	3490	8279	77	11764	2921	8747	96	11606	2250	9182	174
26067	Ionia County	27319	12565	14156	598	25730	11016	14319	395	26364	8206	16374	1784
26085	Lake County	5292	2919	2269	104	5287	2752	2487	48	5328	1939	3159	230
17071	Henderson County	3814	2215	1541	58	3563	1977	1538	48	3480	1151	2153	176
39033	Crawford County	21173	8288	12316	569	19192	7207	11561	424	18702	4518	13265	919
21101	Henderson County	19861	10049	9523	289	18614	8091	10296	227	19692	6707	12159	826
13283	Treutlen County	2954	1112	1826	16	2738	1068	1646	24	2700	860	1808	32
22035	East Carroll Parish	3559	2267	1254	38	3384	2244	1122	18	2939	1838	1059	42
49011	Davis County	110902	30477	77341	3084	112568	20417	90030	2121	91822	20206	41250	30366
13271	Telfair County	4374	1862	2486	26	4334	1804	2479	51	3794	1313	2449	32
51195	Wise County	14138	4995	8914	229	14937	3751	11041	145	14991	2687	11983	321
48037	Bowie County	35186	10815	24162	209	35357	10184	24840	333	34470	8831	24913	726
48241	Jasper County	12776	3658	9022	96	13466	3402	9924	140	13351	2582	10578	191
47075	Haywood County	8121	4893	3165	63	7567	4567	2960	40	6824	3704	3010	110
1045	Dale County	19320	5270	13886	164	18551	5283	13105	163	18617	4408	13798	411
40123	Pontotoc County	14262	4512	9750	0	12855	3934	8921	0	14814	3633	10420	761
22027	Claiborne Parish	6841	3025	3750	66	6732	3014	3649	69	6421	2717	3585	119
29041	Chariton County	4214	1799	2339	76	3821	1339	2402	80	3962	888	2948	126
45055	Kershaw County	27985	11226	16466	293	27026	10821	15846	359	28875	10293	17464	1118
51015	Augusta County	33338	9825	23120	393	33614	9448	23614	552	36661	8108	26152	2401
6085	Santa Clara County	665589	462241	190039	13309	491687	343239	136347	12101	553336	406049	116196	31091
29055	Crawford County	10085	3911	6007	167	9579	2951	6434	194	9920	1824	7724	372
39007	Ashtabula County	44874	25027	18949	898	41781	22964	17890	927	39809	15191	22755	1863
13173	Lanier County	2873	1062	1787	24	2958	1108	1812	38	2861	805	1984	72
13161	Jeff Davis County	5278	1356	3867	55	5330	1271	3994	65	5089	901	4102	86
18033	DeKalb County	17149	7175	9780	194	16314	5419	10586	309	16816	3941	12054	821
42081	Lycoming County	49237	18381	30280	576	46214	15104	30490	620	50294	12926	35475	1893
48225	Houston County	8624	2656	5872	96	8129	2235	5839	55	8302	1978	6205	119
38059	Morton County	13264	5079	7869	316	13510	4467	8669	374	15547	3077	11319	1151
42063	Indiana County	37302	17065	19727	510	36180	14403	21187	590	37728	11468	24920	1340
39165	Warren County	106216	33398	71691	1127	108008	31907	74626	1475	114254	33036	75947	5271
31137	Phelps County	4473	1050	3360	63	4336	875	3372	89	4609	571	3832	206
42043	Dauphin County	129529	69975	58238	1316	122625	64209	56838	1578	130160	64287	60620	5253
20091	Johnson County	283432	127091	152627	3714	268145	107651	155442	5052	279753	126324	133907	19522
25001	Barnstable County	132270	74264	55694	2312	132212	70329	60221	1662	132667	71632	53842	7193
19073	Greene County	4804	2371	2349	84	4804	2369	2373	62	4762	1688	2819	255
6025	Imperial County	38820	24162	14008	650	27453	17464	9545	444	20858	14331	5607	920
19065	Fayette County	10259	5908	4205	146	10309	5709	4484	116	9813	3666	5591	556
37001	Alamance County	64353	28918	34859	576	66638	28341	37712	585	69264	29268	38235	1761
18065	Henry County	21319	10059	10896	364	18996	7613	10836	547	20075	5124	13895	1056
26079	Kalkaska County	8499	3780	4527	192	8281	3268	4897	116	8920	2279	6213	428
16077	Power County	2842	1027	1754	61	2903	982	1870	51	2758	699	1666	393
46029	Codington County	12185	5595	6374	216	11524	4588	6696	240	11669	3174	7764	731
46117	Stanley County	1553	510	1017	26	1540	435	1063	42	1567	329	1148	90
40115	Ottawa County	11173	4268	6905	0	9973	3508	6465	0	10686	2584	7627	475
39097	Madison County	17454	6532	10606	316	17240	6700	10215	325	16754	4662	11319	773
45083	Spartanburg County	108328	41632	65042	1654	108327	40920	65951	1456	120793	39888	76101	4804
8091	Ouray County	3060	1636	1367	57	3183	1640	1470	73	3287	1690	1337	260
37081	Guilford County	241771	142101	97718	1952	251529	145483	103964	2082	252087	147949	97461	6677
16075	Payette County	8613	2415	5988	210	8495	2271	6004	220	5703	892	4306	505
17011	Bureau County	17113	8889	7911	313	16599	8118	8151	330	16303	6010	9264	1029
5049	Fulton County	4676	1819	2702	155	4522	1452	2949	121	4744	1067	3470	207
30063	Missoula County	59075	36531	20743	1801	59374	34380	23285	1709	57271	30740	21699	4832
1065	Hale County	8214	4982	3200	32	8628	5401	3205	22	8010	4772	3172	66
48105	Crockett County	1545	512	1026	7	1457	480	957	20	1395	372	980	43
13125	Glascock County	1428	210	1202	16	1333	176	1135	22	1390	138	1235	17
1099	Monroe County	11252	5025	6175	52	10680	4897	5730	53	10185	4310	5771	104
30001	Beaverhead County	4763	1617	3008	138	4749	1347	3251	151	4676	1115	3243	318
17163	Saint Clair County	125744	76160	47958	1626	118379	66749	49610	2020	119201	60180	53479	5542
29147	Nodaway County	10219	4493	5568	158	8976	3172	5593	211	9439	2529	6379	531
5135	Sharp County	7252	2436	4535	281	7282	2092	4920	270	7190	1472	5405	313
54009	Brooke County	9855	4717	4961	177	9224	3984	5014	226	9540	2549	6574	417
21117	Kenton County	68213	26480	40714	1019	67679	24917	41387	1375	71905	24213	42958	4734
48257	Kaufman County	35145	11161	23735	249	34604	9451	24804	349	40979	10265	29537	1177
16085	Valley County	5296	2405	2772	119	4919	2095	2664	160	5349	1913	2906	530
26021	Berrien County	77666	40381	36130	1155	72322	33465	38209	648	71882	29496	38646	3740
36089	Saint Lawrence County	41326	23706	16956	664	34023	19574	13914	535	35154	14659	18450	2045
37189	Watauga County	28372	14558	13344	470	28168	13371	14124	673	28769	13953	13521	1295
36117	Wayne County	41045	18184	22239	622	34127	15136	18315	676	36598	12378	21935	2285
8023	Costilla County	1697	1245	415	37	1804	1317	440	47	1820	1109	581	130
17049	Effingham County	16835	5262	11323	250	16595	3855	12491	249	17428	3071	13613	744
51059	Fairfax County	516254	310359	200994	4901	440174	260835	173786	5553	542858	354485	157837	30536
39001	Adams County	11388	4170	6914	304	10787	3857	6691	239	11063	2293	8445	325
17135	Montgomery County	12871	6491	6150	230	12120	5053	6771	296	12829	3490	8616	723
36031	Essex County	18595	10390	7913	292	15577	8835	6495	247	15079	6760	7275	1044
12037	Franklin County	6029	2134	3818	77	5474	1845	3570	59	6003	1738	4119	146
39109	Miami County	52807	18372	33417	1018	50281	15731	33650	900	51467	12832	36311	2324
53039	Klickitat County	10164	4965	4944	255	9861	4373	5138	350	8132	3196	4436	500
41009	Columbia County	24768	13390	10413	965	23298	11843	10645	810	25077	9959	12967	2151
1101	Montgomery County	104743	62166	42031	546	101781	62993	38283	505	94572	58669	33928	1975
29039	Cedar County	6354	2060	4194	100	6043	1536	4375	132	6278	1010	5019	249
17097	Lake County	299105	177242	118545	3318	284032	151552	128609	3871	293574	168186	108608	16780
5017	Chicot County	5208	3043	2119	46	4361	2649	1670	42	4149	2350	1716	83
13107	Emanuel County	8242	3068	5110	64	8060	2919	5086	55	7838	2433	5330	75
27093	Meeker County	12545	5380	6737	428	12167	4969	6913	285	12198	3192	8103	903
17043	DuPage County	417973	228698	183626	5649	397173	197411	193333	6429	412929	222499	164355	26075
26121	Muskegon County	84271	53821	29145	1305	76054	44436	30882	736	77114	36640	35962	4512
36109	Tompkins County	42552	29826	11927	799	35825	24447	10202	1176	37747	25555	9647	2545
21083	Graves County	16155	5843	10056	256	15493	4547	10699	247	16582	3308	12671	603
48317	Martin County	1715	314	1389	12	1593	247	1338	8	1755	266	1453	36
6053	Monterey County	129783	88453	38797	2533	78522	51712	25087	1723	70861	47387	19580	3894
13247	Rockdale County	37706	20526	16921	259	37879	21878	15671	330	37589	23206	13463	920
13109	Evans County	3855	1374	2462	19	3560	1266	2267	27	3602	1130	2404	68
29097	Jasper County	48025	15730	31667	628	45213	12808	31345	1060	48179	10565	35058	2556
40039	Custer County	10502	2660	7842	0	9800	2358	7442	0	10531	2102	7818	611
22001	Acadia Parish	26711	7028	19229	454	26834	6559	19931	344	27386	5638	21159	589
42123	Warren County	18517	8537	9685	295	16462	6768	9415	279	17624	4828	12032	764
54091	Taylor County	6203	2462	3605	136	5887	1933	3827	127	6498	1483	4701	314
48493	Wilson County	16366	5362	10904	100	17186	4819	12205	162	19255	4790	13991	474
55051	Iron County	3432	1914	1464	54	3620	1783	1788	49	3477	1273	2090	114
37113	Macon County	17238	6620	10317	301	16750	5692	10817	241	17336	4841	12035	460
5115	Pope County	22079	6002	15568	509	20390	5108	14733	549	21545	4818	15694	1033
1131	Wilcox County	6494	4612	1868	14	6547	4867	1676	4	6095	4329	1737	29
13137	Habersham County	14808	2900	11766	142	14600	2297	12148	155	16128	2483	13184	461
8095	Phillips County	2260	622	1612	26	2265	588	1637	40	2332	436	1791	105
42013	Blair County	53102	19813	32708	581	47631	15516	31500	615	52029	13093	37224	1712
5045	Faulkner County	41179	14955	25362	862	41322	13559	26653	1110	46364	14525	29170	2669
5139	Union County	17179	6190	10677	312	17160	6182	10696	282	16338	5667	10201	470
20003	Anderson County	3626	1175	2362	89	3274	937	2246	91	3277	665	2386	226
30005	Blaine County	2924	1702	1139	83	2832	1598	1169	65	2621	1187	1259	175
31093	Howard County	2996	1083	1847	66	2856	914	1890	52	2958	544	2284	130
55059	Kenosha County	78789	45836	31609	1344	80661	44838	34942	881	75825	35770	36025	4030
48291	Liberty County	21626	5991	15448	187	22711	5196	17304	211	24155	4851	18856	448
45037	Edgefield County	11520	5075	6334	111	11583	4965	6511	107	11644	4491	6842	311
38053	McKenzie County	2715	933	1740	42	3423	926	2450	47	4594	696	3661	237
34035	Somerset County	151078	79321	70085	1672	134932	70168	63159	1605	154249	83839	64640	5770
32007	Elko County	15887	4541	10969	377	15984	3510	12013	461	18545	3400	13542	1603
55045	Green County	18534	11502	6730	302	19302	11196	7848	258	18791	9121	8693	977
12051	Hendry County	10879	4998	5780	101	10185	4751	5355	79	11106	4610	6192	304
36069	Ontario County	51020	25103	25171	746	44144	21285	21998	861	47664	20233	24343	3088
20007	Barber County	2462	598	1833	31	2282	473	1753	56	2209	281	1822	106
35015	Eddy County	20093	7351	12500	242	19195	6110	12546	539	19523	5008	13124	1391
16061	Lewis County	1804	479	1275	50	1612	396	1173	43	1590	270	1202	118
24045	Wicomico County	41852	19436	21849	567	38256	17481	20136	639	38722	16327	20832	1563
48187	Guadalupe County	47461	16156	30869	436	49247	15654	32959	634	57220	18308	36495	2417
51720	Norton City	1512	743	744	25	1486	566	895	25	1456	383	1021	52
46003	Aurora County	1495	655	794	46	1400	556	804	40	1407	340	974	93
8067	La Plata County	27979	16057	11503	419	28475	15063	12554	858	30722	15300	12471	2951
51710	Norfolk City	88446	62819	24814	813	77925	55654	21366	905	75172	51429	19875	3868
16035	Clearwater County	3906	1211	2569	126	3696	1032	2541	123	3801	704	2852	245
36045	Jefferson County	38886	18166	20220	500	32051	15345	16279	427	34263	12289	19947	2027
33005	Cheshire County	42601	26971	15205	425	41071	25329	15135	607	41080	22064	16876	2140
48481	Wharton County	14418	4937	9431	50	14087	4235	9750	102	14707	4238	10149	320
26065	Ingham County	142729	93994	46483	2252	127579	80903	45365	1311	133478	81266	44354	7858
19099	Jasper County	19421	10250	8794	377	19385	10240	8868	277	18776	7108	10556	1112
6033	Lake County	25542	14854	9935	753	16274	9159	6474	641	13045	6240	5752	1053
22125	West Feliciana Parish	5620	2415	3150	55	5777	2441	3257	79	5798	2247	3390	161
38051	McIntosh County	1532	579	916	37	1510	456	1028	26	1423	233	1095	95
55041	Forest County	4683	2673	1963	47	4643	2421	2172	50	4507	1583	2787	137
53055	San Juan County	10531	7374	2958	199	10345	6943	3061	341	10059	6735	2523	801
27007	Beltrami County	22236	12019	9762	455	21949	11818	9637	494	21316	8688	10783	1845
51053	Dinwiddie County	12892	6246	6526	120	13339	6425	6769	145	13533	5765	7447	321
38063	Nelson County	1752	907	800	45	1668	766	862	40	1694	536	1025	133
20065	Graham County	1423	325	1060	38	1319	248	1044	27	1265	185	1013	67
36043	Herkimer County	27184	12094	14619	471	23290	10433	12389	468	24261	7289	15664	1308
13113	Fayette County	59321	20313	38501	507	58473	19703	38046	724	60387	23255	35034	2098
23007	Franklin County	17178	10113	6627	438	16112	9292	6305	515	16382	7001	7900	1481
38037	Grant County	1329	280	587	462	1383	331	1012	40	1361	187	1098	76
40017	Canadian County	47854	11426	36428	0	46148	10533	35615	0	55250	11666	39969	3615
13061	Clay County	1440	879	558	3	1402	862	537	3	1271	697	566	8
51770	Roanoke City	40772	24934	15394	444	37479	22179	14116	1184	41728	23403	16045	2280
13201	Miller County	2738	818	1899	21	2770	848	1904	18	2540	622	1888	30
48163	Frio County	4062	2405	1644	13	3968	2376	1559	33	2683	1401	1232	50
17175	Stark County	2907	1357	1513	37	2661	1095	1527	39	2707	748	1777	182
48269	King County	163	8	151	4	145	5	139	1	159	5	149	5
30111	Yellowstone County	70416	32038	36483	1895	68561	26275	40421	1865	64675	21117	38675	4883
31119	Madison County	14045	4142	9655	248	13512	3368	9874	270	13956	2663	10518	775
44009	Washington County	168633	116156	49810	2667	60933	34904	24666	1363	64160	33511	27074	3575
31133	Pawnee County	1384	483	859	42	1330	396	897	37	1314	279	970	65
46037	Day County	3205	1785	1372	48	2873	1497	1320	56	2747	974	1627	146
17093	Kendall County	46631	24742	21380	509	45042	21219	23076	747	50815	23392	24152	3271
19029	Cass County	7350	3211	4006	133	7167	2856	4212	99	7055	1946	4755	354
4017	Navajo County	35800	15579	19761	460	35775	16157	19155	463	35409	15362	18165	1882
16005	Bannock County	35105	14792	19356	957	35260	13214	21010	1036	33405	10342	17180	5883
47099	Lawrence County	16020	5161	10566	293	15219	4237	10770	212	15658	2821	12419	418
8101	Pueblo County	72427	41097	30257	1073	73306	40624	31023	1659	60112	27945	27746	4421
8043	Fremont County	19919	6844	12668	407	20258	6644	13087	527	21880	5275	15066	1539
12043	Glades County	3358	1381	1938	39	3989	1603	2344	42	4355	1271	2996	88
13095	Dougherty County	38846	26135	12547	164	37822	26209	11441	172	33925	23224	10227	474
13155	Irwin County	3828	1197	2605	26	3683	1134	2519	30	3659	890	2711	58
31063	Frontier County	1404	349	1034	21	1422	381	1005	36	1310	161	1106	43
36039	Greene County	22335	9850	12059	426	18263	7911	9935	417	18869	6370	11546	953
22055	Lafayette Parish	95642	32145	62055	1442	98637	31766	64989	1882	105599	32726	68191	4682
39065	Hardin County	13114	5013	7749	352	12147	4487	7337	323	12014	2870	8541	603
56043	Washakie County	4089	1042	2956	91	3911	794	3013	104	3715	532	2911	272
55107	Rusk County	7272	3855	3253	164	7171	3391	3673	107	7029	2171	4564	294
27045	Fillmore County	11234	5921	4993	320	10854	5713	4913	228	10976	3872	6271	833
29051	Cole County	38745	13959	24385	401	37058	12003	24488	567	37261	10907	24610	1744
13087	Decatur County	10374	4424	5890	60	10465	4580	5816	69	10238	4104	6009	125
17057	Fulton County	16323	9732	6251	340	15337	8324	6622	391	15609	6118	8482	1009
22045	Iberia Parish	33168	12492	20127	549	33392	12129	20890	373	32454	10698	20903	853
46023	Charles Mix County	3978	1807	2109	62	3762	1482	2229	51	3433	935	2382	116
46069	Hyde County	785	226	547	12	733	189	531	13	690	125	543	22
13291	Union County	10634	2486	8013	135	11072	2137	8771	164	12039	1962	9849	228
17117	Macoupin County	22373	12090	9891	392	20947	9440	10909	598	21881	6532	14194	1155
21063	Elliott County	2515	1535	902	78	2399	1186	1126	87	2847	740	2000	107
35055	Taos County	16886	13816	2866	204	15188	11855	2710	623	15072	10550	2706	1816
46039	Deuel County	2218	1054	1088	76	2171	941	1175	55	2080	570	1366	144
19023	Butler County	7166	3364	3700	102	7510	3321	4104	85	7457	2163	4918	376
37173	Swain County	5798	2806	2900	92	5705	2618	2976	111	5982	2186	3557	239
48307	McCulloch County	3010	728	2263	19	2993	537	2419	37	3086	480	2546	60
40079	Le Flore County	16741	5136	11605	0	15830	4658	11172	0	17199	3245	13346	608
28043	Grenada County	11321	5029	6234	58	11320	5279	5980	61	10442	4386	5940	116
48223	Hopkins County	12919	3530	9299	90	12742	2775	9834	133	13476	2508	10704	264
21049	Clark County	15628	5749	9664	215	15410	5228	9931	251	16193	4706	10710	777
42131	Wyoming County	13138	5985	6983	170	11214	4812	6189	213	12418	3573	8375	470
20111	Lyon County	12911	5924	6698	289	11614	4972	6358	284	11745	4456	6354	935
47069	Hardeman County	11237	5919	5225	93	10435	5479	4864	92	9242	4174	4912	156
54043	Lincoln County	6835	3029	3637	169	6747	2204	4336	207	6988	1435	5257	296
13151	Henry County	88311	40567	47157	587	90469	43374	46299	796	98037	49902	45641	2494
20101	Lane County	1027	193	814	20	917	170	732	15	831	104	684	43
48173	Glasscock County	557	52	502	3	578	44	526	8	602	34	553	15
6081	San Mateo County	303292	222826	75057	5409	211814	151036	56244	4534	213715	163084	40809	9822
38011	Bowman County	1640	478	1107	55	1728	412	1277	39	1769	227	1445	97
51027	Buchanan County	8734	4063	4541	130	9636	3094	6436	106	9220	1721	7292	207
56011	Crook County	3683	612	2967	104	3657	426	3109	122	3771	271	3347	153
17201	Winnebago County	126031	70034	53886	2111	116101	60334	53722	2045	113027	52595	53922	6510
51630	Fredericksburg City	9677	6155	3413	109	11396	7114	4054	228	11135	6690	3731	714
48289	Leon County	7041	1418	5566	57	6941	1061	5812	68	7407	909	6391	107
55123	Vernon County	14075	8463	5367	245	14215	8031	5935	249	14193	6351	6994	848
17129	Menard County	6464	2706	3672	86	6142	2095	3944	103	6423	1808	4230	385
48333	Mills County	2177	398	1753	26	2197	279	1882	36	2238	242	1949	47
21005	Anderson County	10552	3462	6885	205	10318	3315	6822	181	11414	2634	8242	538
37121	Mitchell County	7846	2238	5499	109	7673	1810	5778	85	7948	1585	6225	138
19183	Washington County	10626	5170	5247	209	10880	5081	5540	259	10824	3938	6170	716
31059	Fillmore County	2947	962	1913	72	2815	794	1972	49	2879	610	2100	169
16025	Camas County	618	187	422	9	578	159	402	17	599	110	410	79
17199	Williamson County	30141	12589	17039	513	29079	10622	17880	577	31422	8539	21503	1380
45039	Fairfield County	11619	7591	3912	116	11858	7743	3996	119	11252	6936	4024	292
1079	Lawrence County	14680	5164	9277	239	14079	5055	8855	169	14623	3611	10732	280
12055	Highlands County	44783	18135	26221	427	42440	16147	25912	381	45589	14901	29509	1179
19077	Guthrie County	5847	2625	3074	148	5843	2565	3164	114	5654	1720	3603	331
31157	Scotts Bluff County	14730	4745	9708	277	13867	4193	9427	247	13895	3151	9952	792
29221	Washington County	9614	4711	4706	197	8616	3402	5008	206	9279	1926	7047	306
53077	Yakima County	77062	33792	41946	1324	62449	25945	35381	1123	52250	20039	29592	2619
29119	McDonald County	8135	2454	5499	182	7817	1920	5694	203	8233	1329	6599	305
21077	Gallatin County	3193	1278	1840	75	3060	1238	1758	64	3334	749	2443	142
48501	Yoakum County	2458	450	1989	19	2128	409	1698	21	2299	426	1797	76
42103	Pike County	24284	11493	12518	273	23164	10170	12713	281	26066	9247	16035	784
29057	Dade County	4112	1184	2864	64	3896	939	2895	62	3951	637	3184	130
48401	Rusk County	18722	4983	13646	93	18537	4451	13924	162	18994	3935	14675	384
20141	Osborne County	1930	403	1490	37	1802	320	1448	34	1753	231	1437	85
19187	Webster County	18554	9917	8337	300	18118	9458	8453	207	17239	6293	10049	897
42075	Lebanon County	58297	23310	34314	673	53771	18975	34010	786	58906	17860	38804	2242
20099	Labette County	9031	3839	5001	191	7907	3074	4668	165	7919	2234	5232	453
48079	Cochran County	1057	284	758	15	916	256	648	12	901	190	679	32
24025	Harford County	123295	48552	71751	2992	118417	46390	69496	2531	124224	43803	74261	6160
12015	Charlotte County	85158	39031	45205	922	84664	35896	47988	780	96323	33421	60196	2706
13027	Brooks County	6201	2669	3507	25	6671	3101	3522	48	6268	2504	3679	85
29071	Franklin County	49293	21256	27355	682	46573	16294	29271	1008	50045	12339	35420	2286
41055	Sherman County	1047	385	634	28	1019	317	677	25	983	202	726	55
6057	Nevada County	55647	28617	25663	1367	30864	14261	15696	907	33258	16199	14686	2373
47041	DeKalb County	7065	2832	4085	148	6406	2168	4134	104	6940	1566	5164	210
26111	Midland County	43707	20701	22263	743	41808	17480	23942	386	42379	15655	23877	2847
34013	Essex County	316183	240306	74063	1814	281633	217950	61595	2088	299808	231031	62059	6718
21159	Martin County	3692	808	2824	60	3824	574	3180	70	3951	363	3503	85
19093	Ida County	3547	1454	2036	57	3626	1317	2276	33	3590	792	2655	143
39093	Lorain County	146859	85276	59068	2515	138513	78112	58095	2306	136654	64958	65346	6350
45009	Bamberg County	6814	4426	2309	79	6854	4600	2190	64	6195	3886	2197	112
47147	Robertson County	27614	9318	17903	393	26285	8289	17641	355	27042	6634	19393	1015
47169	Trousdale County	3239	1475	1688	76	2901	1238	1610	53	3142	943	2099	100
29183	Saint Charles County	188529	84183	102550	1796	185597	71798	110732	3067	199513	68225	120899	10389
54021	Gilmer County	2521	1004	1445	72	2482	830	1580	72	2528	537	1889	102
37095	Hyde County	2469	1241	1212	16	2358	1157	1183	18	2273	956	1275	42
47107	McMinn County	7360	2060	5145	155	17818	4603	12958	257	18694	3507	14673	514
21163	Meade County	11206	4343	6691	172	10915	4122	6606	187	12223	3026	8660	537
20079	Harvey County	15613	6318	9006	289	13805	5162	8352	291	14540	5006	8503	1031
55049	Iowa County	11969	7987	3829	153	12515	8099	4302	114	12123	6669	4809	645
36103	Suffolk County	659779	346549	307021	6209	540653	274830	259348	6475	625720	276953	328403	20364
51740	Portsmouth City	46665	32327	13984	354	41860	28994	12407	459	43000	28462	12773	1765
46045	Edmunds County	2076	819	1213	44	1936	622	1264	50	1918	380	1433	105
16081	Teton County	4658	2302	2263	93	4523	1926	2458	139	4966	2157	2161	648
13233	Polk County	14113	4052	9850	211	13580	3608	9798	174	14158	2863	11006	289
39153	Summit County	269059	155105	110499	3455	259389	147146	108700	3543	249937	129922	109531	10484
53043	Lincoln County	5977	2032	3803	142	5804	1649	4024	131	5629	1222	4056	351
51840	Winchester City	10126	5268	4725	133	10254	5089	4943	222	10574	5161	4786	627
53005	Benton County	72911	26288	45345	1278	78874	27846	49105	1923	70499	23160	42071	5268
13129	Gordon County	17607	4268	13113	226	16857	3436	13174	247	18850	3176	15171	503
27151	Swift County	5244	2907	2184	153	5087	2751	2248	88	4968	1679	2962	327
19089	Howard County	4728	2941	1722	65	4625	2767	1793	65	4507	1674	2611	222
19139	Muscatine County	19119	10920	7929	270	19726	11213	8152	361	19086	8284	9549	1253
49047	Uintah County	10151	1462	8441	248	11116	962	10001	153	12714	988	9745	1981
18121	Parke County	6964	2924	3909	131	6504	2106	4228	170	6576	1441	4863	272
4009	Graham County	12007	3487	8376	144	11854	3608	8076	170	11939	3301	8025	613
21037	Campbell County	40297	15622	24046	629	40173	15080	24240	853	42471	14658	25050	2763
8005	Arapahoe County	266148	148218	113866	4064	254746	135433	114232	5081	281658	148365	109638	23655
37187	Washington County	6454	3748	2670	36	6456	3811	2615	30	6115	3490	2560	65
55097	Portage County	39422	24817	13810	795	39186	22052	16599	535	38123	18524	17310	2289
29007	Audrain County	10781	4434	6167	180	9951	3538	6186	227	10043	2567	6981	495
27033	Cottonwood County	6036	2759	3157	120	5848	2433	3316	99	5697	1678	3679	340
51107	Loudoun County	139459	74845	63336	1278	158648	81900	74794	1954	180265	99909	69633	10723
51137	Orange County	15801	7107	8506	188	16330	6870	9244	216	17157	5955	10511	691
31101	Keith County	3968	974	2942	52	4026	920	3036	70	3945	560	3203	182
8047	Gilpin County	3301	1954	1253	94	3271	1854	1320	97	3574	1634	1564	376
21153	Magoffin County	4651	2105	2434	112	4905	1433	3391	81	5113	1172	3824	117
39071	Highland County	19186	6856	11907	423	17161	5772	11032	357	17048	3436	13005	607
55025	Dane County	282939	205984	73065	3890	302845	215389	83459	3997	304729	217506	71270	15953
51111	Lunenburg County	5650	2703	2900	47	5726	2684	2969	73	5577	2226	3206	145
53049	Pacific County	10937	6094	4555	288	10477	5684	4484	309	8872	3900	4444	528
27009	Benton County	19339	8454	10338	547	19521	8173	10849	499	19911	5640	12872	1399
42099	Perry County	19745	6396	13058	291	18240	5430	12511	299	21153	4630	15613	910
5013	Calhoun County	2217	691	1462	64	2174	660	1458	56	2250	636	1554	60
20137	Norton County	2415	497	1878	40	2296	393	1855	48	2190	277	1808	105
40147	Washington County	22765	6308	16457	0	21199	5532	15667	0	22208	5047	15810	1351
23019	Penobscot County	80367	41514	37495	1358	77171	38816	36592	1763	80228	32832	41601	5795
39005	Ashland County	25168	9300	15158	710	23826	8083	15225	518	24074	5659	17169	1246
27073	Lac qui Parle County	4192	2160	1912	120	3974	1974	1938	62	3835	1301	2294	240
8107	Routt County	13199	8270	4725	204	13038	7389	5361	288	13772	7487	5149	1136
29139	Montgomery County	5856	2347	3428	81	5317	1734	3486	97	5424	1118	4124	182
54087	Roane County	5563	2511	2943	109	5027	1928	2973	126	5234	1220	3772	242
5055	Greene County	13612	4541	8578	493	13754	3998	9066	690	14422	3056	10698	668
27013	Blue Earth County	35070	19325	14782	963	34039	18164	14916	959	33256	14428	15667	3161
40019	Carter County	18844	5603	13241	0	17120	4907	12213	0	18533	4002	13751	780
20073	Greenwood County	2279	622	1619	38	2706	653	1986	67	2811	484	2146	181
17059	Gallatin County	2859	1587	1212	60	2569	1028	1492	49	2691	656	1942	93
42059	Greene County	15976	7829	7889	258	13726	5564	7985	177	14955	4157	10394	404
28007	Attala County	9183	3849	5273	61	7853	3368	4452	33	7242	2847	4288	107
51183	Sussex County	5363	3301	2026	36	5421	3350	2021	50	5036	2874	2055	107
55131	Washington County	74411	25719	47729	963	78558	23136	54709	713	76246	20854	51729	3663
27099	Mower County	19187	11605	7075	507	18471	11129	6938	404	17587	7444	8826	1317
1119	Sumter County	7020	5264	1731	25	7025	5420	1585	20	6391	4739	1581	71
1085	Lowndes County	7278	5449	1809	20	7519	5747	1754	18	6676	4882	1751	43
48109	Culberson County	759	492	257	10	876	566	294	16	762	454	280	28
17063	Grundy County	22171	11063	10687	421	20956	9319	11198	439	22891	8021	13417	1453
47023	Chester County	6459	1797	4587	75	6396	1622	4672	102	4850	902	3827	121
46071	Jackson County	1133	435	668	30	1106	426	661	19	1095	323	722	50
24005	Baltimore County	380938	214151	158714	8073	354655	202733	144686	7236	335017	189437	131009	14571
48439	Tarrant County	628553	274880	348420	5253	610149	252789	348686	8674	662832	288001	345683	29148
38071	Ramsey County	4762	2314	2361	87	4971	2162	2659	150	5218	1505	3216	497
20113	McPherson County	13385	4218	8937	230	12060	3384	8399	277	12443	3183	8407	853
20089	Jewell County	1584	313	1231	40	1477	225	1220	32	1483	180	1204	99
41067	Washington County	236632	141544	89185	5903	216473	124431	86551	5491	232034	137818	75903	18313
40049	Garvin County	10738	3028	7710	0	9478	2556	6922	0	10531	1852	8243	436
13189	McDuffie County	9440	3989	5400	51	9585	4041	5475	69	9268	3699	5432	137
47021	Cheatham County	16428	5498	10702	228	15177	4656	10266	255	15823	3877	11295	651
36067	Onondaga County	218239	129317	84972	3950	188787	112664	72807	3316	191962	102915	78277	10770
8014	Broomfield County	29453	16168	12757	528	32191	16653	14765	773	37342	19530	14272	3540
18025	Crawford County	4744	2286	2393	65	4586	2040	2418	128	4591	1323	3013	255
28041	Greene County	5789	1366	4361	62	5919	1325	4528	66	5325	956	4309	60
39089	Licking County	82356	33932	46918	1506	77423	32264	43604	1555	79399	26360	49346	3693
19019	Buchanan County	10338	6050	4139	149	10478	5903	4443	132	10137	3966	5504	667
37181	Vance County	20871	13166	7606	99	20770	13286	7406	78	19762	12168	7304	290
22065	Madison Parish	5300	3100	2152	48	5187	3154	2000	33	4732	2744	1927	61
13185	Lowndes County	39078	17597	21269	212	38610	17118	21176	316	36813	14614	21308	891
8013	Boulder County	171763	124159	44904	2700	173207	120485	48526	4196	176735	124715	38766	13254
20163	Rooks County	2588	468	2068	52	2625	398	2159	68	2378	273	1999	106
37021	Buncombe County	123795	69716	52494	1585	126201	70066	54429	1706	134507	74937	55339	4231
48177	Gonzales County	6287	2167	4076	44	6039	1773	4213	53	6304	1567	4580	157
12081	Manatee County	151994	70034	80721	1239	153451	66476	85616	1359	178521	71066	101681	5774
46081	Lawrence County	12055	4932	6787	336	11359	3973	7025	361	11842	3356	7411	1075
21181	Nicholas County	2970	1272	1634	64	2580	948	1583	49	2837	787	1957	93
38029	Emmons County	1837	546	1230	61	1862	383	1430	49	1959	215	1672	72
20125	Montgomery County	13907	4338	9309	260	12093	3406	8417	270	11623	2557	8466	600
27035	Crow Wing County	35165	15859	18567	739	34800	14760	19415	625	35568	10982	22287	2299
36071	Orange County	151982	78326	72042	1614	130494	67709	60984	1801	140753	63037	72129	5587
36081	Queens County	640137	480692	155221	4224	507722	399970	103193	4559	627021	473389	138550	15082
31181	Webster County	1817	552	1233	32	1730	440	1255	35	1687	306	1320	61
20173	Sedgwick County	192716	82337	106849	3530	177852	69373	104411	4068	180750	66716	101319	12715
13301	Warren County	2660	1554	1087	19	2522	1525	990	7	2332	1313	991	28
55007	Bayfield County	9468	5972	3365	131	9759	6025	3597	137	9491	4953	4125	413
36079	Putnam County	47244	21613	25145	486	40883	17851	22436	596	44186	17363	25241	1582
28153	Wayne County	10022	3890	6070	62	10269	4116	6080	73	9534	3493	5957	84
27091	Martin County	10754	4413	6053	288	10927	4054	6657	216	10469	2733	7062	674
51036	Charles City County	4153	2838	1288	27	4213	2772	1396	45	3745	2244	1381	120
55069	Lincoln County	15268	8424	6519	325	15152	7543	7444	165	14563	5370	8400	793
48097	Cooke County	15032	3051	11871	110	14291	2240	11901	150	15894	2345	13174	375
23029	Washington County	16654	8246	8077	331	15756	7797	7539	420	16559	6358	9037	1164
47163	Sullivan County	63997	18354	44808	835	59833	15303	43528	1002	59860	11910	45577	2373
19061	Dubuque County	47953	28611	18651	691	50516	28600	21265	651	49037	22774	23384	2879
21155	Marion County	7615	3596	3842	177	7316	3418	3800	98	8108	2679	5122	307
51191	Washington County	24500	8063	16077	360	25582	7076	18141	365	25715	5548	19309	858
35009	Curry County	14438	4670	9599	169	13450	3956	9150	344	11292	2776	7560	956
6049	Modoc County	4420	1313	2981	126	3986	1113	2779	94	3359	798	2413	148
51033	Caroline County	12919	7163	5617	139	13590	7258	6148	184	14189	6425	7143	621
51141	Patrick County	8531	2879	5491	161	8241	2417	5622	202	8489	1768	6454	267
19161	Sac County	5053	2256	2705	92	5256	2117	3086	53	5158	1269	3692	197
17131	Mercer County	8848	4887	3833	128	8525	4503	3874	148	8417	3061	4800	556
55005	Barron County	22886	12078	10457	351	22583	10883	11413	287	22514	7881	13595	1038
26127	Oceana County	12509	6405	5860	244	11438	5063	6239	136	11903	3973	7228	702
16063	Lincoln County	1870	545	1232	93	1622	429	1141	52	1748	360	1184	204
29053	Cooper County	8026	2996	4902	128	7511	2474	4887	150	7976	1932	5623	421
53047	Okanogan County	16870	7613	8798	459	12781	5259	7151	371	7061	2630	4048	383
1107	Pickens County	10067	4594	5434	39	9599	4448	5119	32	9494	3972	5454	68
41017	Deschutes County	79782	38819	39064	1899	77441	34985	40670	1786	90584	40222	43667	6695
46035	Davison County	8455	3554	4731	170	7968	3042	4754	172	7952	2355	5157	440
41033	Josephine County	42049	17412	22973	1664	39679	14929	23636	1114	42613	13223	26582	2808
17035	Cumberland County	5321	2055	3156	110	5290	1640	3506	144	5513	1028	4200	285
40067	Jefferson County	2457	805	1652	0	2234	602	1632	0	2345	365	1905	75
17123	Marshall County	6333	3081	3145	107	5842	2452	3287	103	5903	1784	3776	343
35031	McKinley County	23207	16572	6382	253	21313	15363	5420	530	20791	13162	4893	2736
28127	Simpson County	12610	4817	7641	152	12249	4723	7424	102	11416	3871	7393	152
31039	Cuming County	4087	1274	2732	81	3928	1015	2858	55	3988	712	3095	181
51640	Galax City	2402	1052	1317	33	2273	900	1332	41	2363	680	1603	80
46095	Mellette County	843	373	445	25	769	375	381	13	683	238	402	43
19121	Madison County	8480	3733	4579	168	8140	3508	4492	140	8523	2666	5336	521
18015	Carroll County	8736	3736	4858	142	7793	2631	4993	169	8609	1891	6273	445
51165	Rockingham County	33334	10453	22468	413	34783	10059	24173	551	36536	9361	25269	1906
47085	Humphreys County	7580	3600	3818	162	6860	2904	3829	127	7139	1967	4928	244
12113	Santa Rosa County	76185	19470	55972	743	76816	17757	58169	890	87432	18398	65126	3908
46089	McPherson County	1375	441	915	19	1215	272	921	22	1137	192	892	53
18043	Floyd County	36527	16263	19957	307	35283	14805	19868	610	37225	13939	21427	1859
51009	Amherst County	14700	6094	8470	136	14937	5898	8865	174	15164	4986	9643	535
12017	Citrus County	76158	31460	43706	992	73923	28453	44657	813	79590	22765	54377	2448
30093	Silver Bow County	16965	11676	4818	471	16617	10782	5374	461	16122	8545	6252	1325
16003	Adams County	2320	728	1517	75	2060	577	1413	70	2183	415	1556	212
31099	Kearney County	3150	876	2224	50	3156	761	2341	54	3242	550	2519	173
39037	Darke County	25793	7964	17290	539	24807	6610	17745	452	25000	4395	19698	907
24021	Frederick County	111186	54013	55170	2003	109127	51187	55495	2445	114962	51891	56472	6599
51510	Alexandria City	70364	50473	19181	710	73470	52434	20205	831	74384	57147	13241	3996
48101	Cottle County	705	187	509	9	739	180	553	6	583	84	486	13
27037	Dakota County	225472	116778	104364	4330	230023	116252	109514	4257	228659	110251	99624	18784
46059	Hand County	2011	718	1247	46	1848	575	1242	31	1818	334	1391	93
47063	Hamblen County	22669	6807	15508	354	20020	5229	14515	276	20579	4075	15839	665
40013	Bryan County	13733	4426	9307	0	12721	3533	9188	0	13775	2793	10449	533
13075	Cook County	5903	2075	3782	46	6027	2042	3934	51	6038	1752	4175	111
54097	Upshur County	8970	2925	5911	134	8195	2143	5878	174	9180	1763	6971	446
54045	Logan County	13464	5873	7326	265	11901	3461	8186	254	12315	2082	9866	367
48385	Real County	1628	375	1238	15	1533	277	1236	20	1678	262	1382	34
51003	Albemarle County	50921	29729	20576	616	53732	29712	23263	757	56134	33297	19232	3605
51011	Appomattox County	7630	2641	4903	86	7924	2453	5340	131	7954	2023	5714	217
47079	Henry County	13545	5153	8182	210	12731	4337	8187	207	12887	3061	9483	343
21033	Caldwell County	6199	2212	3866	121	5860	1852	3904	104	5972	1260	4507	205
48131	Duval County	4409	3298	1076	35	4343	3331	979	33	4159	2783	1316	60
19103	Johnson County	72975	51027	20732	1216	74928	50090	23556	1282	75637	49942	20993	4702
29043	Christian County	37697	11883	25382	432	37952	9809	27465	678	41394	8505	30941	1948
21237	Wolfe County	2968	1493	1408	67	2559	976	1542	41	2634	753	1804	77
49051	Wasatch County	8531	2892	5430	209	9109	2097	6852	160	11149	2800	5627	2722
38045	LaMoure County	2241	868	1310	63	2179	737	1374	68	2115	500	1475	140
29001	Adair County	11871	5735	5891	245	10121	4218	5648	255	10137	3495	6019	623
40127	Pushmataha County	4473	1265	3208	0	4130	1043	3087	0	4483	748	3581	154
29017	Bollinger County	5784	1690	3972	122	5455	1213	4094	148	5669	705	4827	137
1121	Talladega County	34204	13779	20112	313	33317	13878	19217	222	33218	12108	20596	514
28085	Lincoln County	16402	5505	10781	116	14303	4879	9333	91	15193	4458	10550	185
18145	Shelby County	17574	6987	10333	254	16743	5357	10972	414	17935	4247	12718	970
31019	Buffalo County	19293	5867	13097	329	19057	5266	13378	413	20477	4690	14424	1363
30023	Deer Lodge County	5074	3402	1502	170	4408	2829	1431	148	4099	2018	1736	345
26005	Allegan County	55279	24165	30061	1053	49199	19594	29023	582	55153	17932	33812	3409
6079	San Luis Obispo County	132653	68176	61055	3422	117597	57655	56500	3442	106021	53911	44981	7129
47185	White County	9647	3372	6103	172	9133	2793	6192	148	9776	1842	7657	277
48281	Lampasas County	7634	1903	5651	80	7138	1457	5583	98	8149	1479	6371	299
26117	Montcalm County	27051	13208	13291	552	25383	11431	13624	328	26556	7874	16907	1775
39087	Lawrence County	27194	11262	15415	517	25252	10454	14371	427	25949	6849	18240	860
5063	Independence County	12299	3688	8255	356	12390	3279	8724	387	13443	2878	9925	640
46033	Custer County	4507	1475	2909	123	4520	1335	3062	123	4716	1120	3290	306
12121	Suwannee County	17662	4916	12534	212	17627	4749	12672	206	18675	3955	14281	439
37133	Onslow County	50203	19499	30278	426	50353	18115	31695	543	55364	17156	36342	1866
54025	Greenbrier County	13726	5881	7567	278	12872	4681	7873	318	13984	3743	9499	742
48261	Kenedy County	202	108	94	0	166	82	83	1	186	99	84	3
1089	Madison County	152899	64117	86965	1817	154632	61802	90679	2151	159473	62435	89199	7839
22059	La Salle Parish	6553	860	5602	91	6572	764	5726	82	6568	605	5835	128
13205	Mitchell County	8120	3872	4201	47	8273	4081	4153	39	7857	3492	4272	93
5133	Sevier County	4580	1291	3125	164	4328	1042	3135	151	4517	1075	3281	161
55125	Vilas County	13750	6491	7055	204	13782	5931	7735	116	13453	4769	8169	515
48159	Franklin County	4491	1036	3392	63	4255	750	3446	59	4356	665	3583	108
41059	Umatilla County	25523	9484	15254	785	24623	8499	15425	699	26116	7466	16775	1875
51051	Dickenson County	6753	3278	3324	151	6878	2472	4274	132	6405	1335	4932	138
8057	Jackson County	913	277	624	12	848	216	600	32	862	171	628	63
31155	Saunders County	10212	3767	6188	257	10203	3279	6725	199	10598	2509	7486	603
8079	Mineral County	623	270	334	19	650	291	344	15	652	237	344	71
47161	Stewart County	5507	2470	2956	81	5115	2069	2963	83	5283	1222	3864	197
32003	Clark County	647490	380765	257078	9647	688339	387978	288223	12138	765421	401068	319571	44782
36057	Montgomery County	20175	9080	10711	384	16784	7881	8622	281	17438	5961	10579	898
29129	Mercer County	1748	519	1169	60	1655	353	1255	47	1739	216	1486	37
38079	Rolette County	4534	3403	1045	86	4528	3351	1090	87	3662	2097	1210	355
34017	Hudson County	211312	154140	55360	1812	176104	136239	38082	1783	201425	149980	45615	5830
41021	Gilliam County	1110	430	648	32	1044	371	637	36	937	221	632	84
37075	Graham County	4171	1265	2824	82	3910	1115	2743	52	4094	761	3260	73
16053	Jerome County	6847	1794	4897	156	6681	1699	4804	178	10667	2117	7347	1203
13005	Bacon County	3938	817	3089	32	3929	791	3092	46	4010	607	3356	47
37063	Durham County	136897	103456	32353	1088	143828	109185	33326	1317	150543	118783	27879	3881
28105	Oktibbeha County	18792	9326	9320	146	16001	8030	7728	243	16151	7851	7671	629
17027	Clinton County	17314	7657	9357	300	16394	5577	10493	324	17268	3939	12394	935
51161	Roanoke County	50975	19812	30571	592	53793	19589	33344	860	50149	16787	30857	2505
38099	Walsh County	4882	2325	2415	142	5061	2118	2809	134	4543	1166	2991	386
20207	Woodson County	1599	512	1055	32	1435	377	1030	28	1420	270	1063	87
40071	Kay County	18693	5463	13230	0	16122	4624	11498	0	16795	3734	12168	893
34033	Salem County	31363	16044	14816	503	29116	14456	14214	446	29220	11766	16256	1198
28029	Copiah County	14502	7710	6701	91	13002	7201	5714	87	11906	6203	5576	127
48423	Smith County	79561	23726	55187	648	84794	22101	61858	835	83161	22128	58631	2402
39151	Stark County	187545	96990	86743	3812	176620	86314	86958	3348	170868	66581	96345	7942
19153	Polk County	214386	120984	89668	3734	227563	128264	96029	3270	228420	119671	93421	15328
21007	Ballard County	4060	1427	2537	96	3895	1189	2647	59	4097	816	3161	120
28027	Coahoma County	10568	7597	2917	54	9563	7164	2356	43	8912	6378	2426	108
28079	Leake County	9359	4151	5148	60	7921	3599	4283	39	8436	3579	4775	82
41053	Polk County	36207	17536	17714	957	33996	15761	17377	858	37030	15741	18333	2956
22117	Washington Parish	18624	6122	12215	287	18100	6351	11470	279	18622	5690	12552	380
26145	Saginaw County	104090	60276	42225	1589	97903	54372	42716	815	94198	44395	45469	4334
48313	Madison County	4074	1146	2891	37	4025	964	3028	33	4283	881	3349	53
28129	Smith County	8305	1968	6265	72	8099	1979	6049	71	7556	1598	5877	81
18063	Hendricks County	64955	24548	39728	679	66590	21100	44308	1182	75258	22595	48326	4337
29225	Webster County	16356	5685	10431	240	15421	4407	10702	312	16690	3173	12829	688
6095	Solano County	160973	102095	56035	2843	138565	87225	48364	2976	141218	87419	45641	8158
37005	Alleghany County	5263	2021	3124	118	5025	1574	3378	73	5214	1300	3789	125
47061	Grundy County	4632	1971	2563	98	4217	1637	2502	78	4750	998	3626	126
46113	Shannon County	3350	2971	331	48	3130	2922	188	20	2896	2504	241	151
31081	Hamilton County	4799	1332	3389	78	4824	1136	3582	106	4902	873	3763	266
25015	Hampshire County	79570	56869	20618	2083	80406	56552	21366	2488	82329	54572	22089	5668
13143	Haralson County	11097	2248	8658	191	10362	1787	8439	136	11317	1474	9579	264
40055	Greer County	2114	566	1548	0	1832	488	1344	0	1896	323	1482	91
37049	Craven County	44598	19352	24901	345	45585	18556	26654	375	46231	17481	27556	1194
36099	Seneca County	14741	7422	7038	281	12148	6526	5405	217	12727	5175	6719	833
45001	Abbeville County	11001	4593	6264	144	10577	4507	5923	147	10724	3712	6742	270
42037	Columbia County	28063	13230	14477	356	24305	10424	13445	436	27127	8502	17387	1238
56029	Park County	14985	3757	10839	389	14492	2927	11234	331	14634	2535	11115	984
26137	Otsego County	12616	5634	6752	230	11829	4681	7008	140	12529	3556	8266	707
15009	Maui County	51789	39727	11154	908	48547	35979	11577	991	51942	33479	13445	5018
13049	Charlton County	3685	1197	2466	22	3763	1197	2527	39	4008	1004	2950	54
21175	Morgan County	4379	1879	2396	104	4472	1369	3021	82	4766	1006	3628	132
35027	Lincoln County	9696	3535	6001	160	9209	2931	5940	338	8856	2329	5889	638
30071	Phillips County	2123	638	1423	62	2228	471	1688	69	2147	315	1715	117
35003	Catron County	2112	664	1398	50	2100	557	1474	69	2024	426	1453	145
13217	Newton County	41435	20827	20337	271	43216	21844	20979	393	43787	21936	20907	944
26009	Antrim County	13852	6079	7506	267	13184	5107	7917	160	13572	4448	8469	655
37067	Forsyth County	166133	91085	73674	1374	172332	91606	79177	1549	172509	92488	74793	5228
12033	Escambia County	154447	61572	91411	1464	148430	58154	88671	1605	151609	57114	88370	6125
5147	Woodruff County	2761	1412	1206	143	2685	1340	1227	118	2550	1117	1344	89
28081	Lee County	34960	12021	22694	245	34363	12043	22004	316	31974	9635	21695	644
10001	Kent County	66925	36392	29827	706	68669	35525	32134	1010	74253	33347	36989	3917
48359	Oldham County	920	102	813	5	865	71	786	8	945	78	850	17
46125	Turner County	4352	1681	2538	133	4210	1411	2715	84	4150	961	2937	252
37117	Martin County	12541	6539	5957	45	12541	6514	5963	64	11852	5814	5874	164
18129	Posey County	12771	5828	6804	139	12216	4531	7427	258	12448	3515	8393	540
26095	Luce County	2740	1191	1490	59	2477	951	1501	25	2576	681	1756	139
6015	Del Norte County	9531	4323	4967	241	7940	3396	4256	288	7949	2997	4370	582
27169	Winona County	27935	16308	10975	652	27103	14980	11480	643	25852	11366	12122	2364
8017	Cheyenne County	1111	198	890	23	1045	162	858	25	1076	127	905	44
29161	Phelps County	19438	7394	11706	338	18188	5798	11893	497	18499	4761	12699	1039
30053	Lincoln County	9227	3025	5704	498	8869	2544	6045	280	9250	2040	6720	490
1093	Marion County	12355	2600	9536	219	12104	2249	9696	159	12912	1432	11273	207
13293	Upson County	11421	4061	7291	69	11257	3955	7229	73	10924	3471	7288	165
42053	Forest County	2444	1038	1366	40	2308	894	1381	33	2398	626	1680	92
16069	Nez Perce County	17823	7123	10357	343	16848	6451	9967	430	17195	4828	10699	1668
55105	Rock County	79169	50529	27364	1276	80462	49158	30492	812	75043	39336	31483	4224
27057	Hubbard County	11638	4872	6558	208	11482	4676	6622	184	11423	3432	7269	722
46101	Moody County	3254	1663	1508	83	3033	1429	1535	69	2930	1042	1729	159
47093	Knox County	186086	70215	113015	2856	167330	57594	106411	3325	179266	62861	105724	10681
21151	Madison County	32537	12392	19694	451	33317	11512	21128	677	37318	11793	23431	2094
48267	Kimble County	1843	342	1487	14	1891	217	1667	7	1945	206	1697	42
17159	Richland County	7650	3181	4329	140	7274	2360	4750	164	7630	1579	5736	315
6075	San Francisco County	382865	322220	52292	8353	321023	267857	42654	10512	279917	238772	27633	13512
26157	Tuscola County	27798	13503	13740	555	26482	11643	14517	322	26157	7493	17421	1243
48407	San Jacinto County	8958	2721	6151	86	9610	2410	7105	95	10305	2034	8050	221
39061	Hamilton County	425086	225213	195530	4343	402572	208508	188653	5411	395000	207587	169972	17441
30087	Rosebud County	3810	1919	1768	123	3610	1478	2035	97	3357	969	2211	177
54101	Webster County	3052	1552	1386	114	2744	939	1708	97	2955	554	2284	117
13157	Jackson County	22960	4950	17776	234	23670	4236	19122	312	27057	4469	21754	834
13317	Wilkes County	5052	2315	2705	32	4746	2080	2628	38	4470	1844	2569	57
20025	Clark County	1159	245	897	17	1000	171	791	38	983	118	813	52
37139	Pasquotank County	18180	10272	7778	130	17343	9970	7216	157	16964	8455	8082	427
37097	Iredell County	73162	27318	45148	696	75762	25952	49071	739	80727	24441	54164	2122
21119	Knott County	5820	2612	3070	138	5693	1420	4130	143	5756	1245	4357	154
49015	Emery County	4448	973	3358	117	4414	569	3743	102	4263	379	3402	482
48293	Limestone County	7652	2516	5079	57	7563	2208	5288	67	7648	1748	5747	153
40109	Oklahoma County	279354	116182	163172	0	256337	106812	149525	0	273609	112661	141429	19519
48181	Grayson County	45477	13900	31136	441	42207	10665	30907	635	47068	10276	35274	1518
48183	Gregg County	42610	13166	29203	241	41356	12336	28665	355	41365	11623	28693	1049
48055	Caldwell County	11648	5403	6107	138	11055	4787	6018	250	11709	4663	6516	530
12086	Miami-Dade County	863486	499831	360551	3104	877245	540776	332602	3867	978670	623006	333666	21998
54109	Wyoming County	7530	2735	4621	174	7496	1575	5751	170	7809	1061	6527	221
22073	Ouachita Parish	67244	24813	41741	690	68437	26629	40927	881	67987	24420	41712	1855
51187	Warren County	16126	6997	8879	250	16636	6449	9865	322	17791	5165	11762	864
45089	Williamsburg County	16443	11279	5004	160	16282	11318	4819	145	15049	9949	4863	237
30021	Dawson County	4432	1593	2639	200	4417	1219	3024	174	4297	786	3298	213
31109	Lancaster County	127490	65734	59398	2358	123206	59970	61177	2059	129803	60533	60456	8814
6031	Kings County	35108	14747	19710	651	30139	12282	17184	673	23497	9077	13158	1262
20179	Sheridan County	1376	254	1108	14	1320	165	1136	19	1362	126	1186	50
39067	Harrison County	7787	3683	3872	232	6999	2895	3936	168	6956	1663	5021	272
55027	Dodge County	42823	19183	23015	625	44379	18745	25190	444	42818	13968	26643	2207
33019	Sullivan County	22614	13249	9169	196	21814	12166	9269	379	22101	10210	10796	1095
13111	Fannin County	10584	2611	7807	166	10007	2027	7853	127	11764	1920	9622	222
48447	Throckmorton County	838	166	671	1	813	109	700	4	808	84	715	9
17009	Brown County	2569	986	1544	39	2362	787	1511	64	2336	475	1776	85
48009	Archer County	4365	740	3595	30	4163	525	3599	39	4269	394	3785	90
39145	Scioto County	32571	14926	16994	651	30023	14432	15023	568	29618	8841	19742	1035
26073	Isabella County	28350	16679	11220	451	24119	13038	10800	281	25344	11404	12338	1602
26057	Gratiot County	17738	9105	8322	311	16011	7606	8236	169	16442	5665	9878	899
48085	Collin County	296583	109047	184897	2639	301101	100754	195933	4414	356545	139837	200395	16313
18027	Daviess County	10586	3370	7098	118	10246	2437	7638	171	10736	1800	8545	391
35019	Guadalupe County	2196	1557	620	19	1978	1388	518	72	1809	962	591	256
21087	Green County	5079	1204	3785	90	4856	1165	3634	57	5331	832	4372	127
47115	Marion County	33767	13058	20288	421	10404	3952	6268	184	10832	2829	7680	323
1075	Lamar County	7075	1614	5419	42	7159	1643	5453	63	6931	1035	5819	77
1073	Jefferson County	318524	166121	149921	2482	303424	159658	141413	2353	290111	151581	130614	7916
13231	Pike County	8203	1575	6547	81	8099	1355	6660	84	8675	1239	7273	163
12107	Putnam County	33171	13236	19637	298	31323	11666	19326	331	32652	9920	21873	859
35033	Mora County	2760	2168	569	23	2604	1952	591	61	2429	1533	662	234
37017	Bladen County	15480	7853	7532	95	16351	8277	7947	127	15743	7021	8511	211
5009	Boone County	15474	4435	10575	464	15363	3762	11143	458	15912	2925	12225	762
56039	Teton County	12316	7472	4565	279	11356	6211	4858	287	12176	7313	3920	943
1021	Chilton County	17785	3674	13960	151	17434	3391	13910	133	18255	2909	15068	278
20181	Sherman County	2704	688	1959	57	2606	575	1967	64	2537	340	2043	154
48387	Red River County	5052	1539	3461	52	5074	1482	3549	43	5147	1148	3924	75
48311	McMullen County	537	132	400	5	508	67	436	5	497	40	454	3
46135	Yankton County	10134	4838	5039	257	9924	4208	5463	253	9616	3301	5654	661
1007	Bibb County	8644	2299	6262	83	8391	2200	6131	60	8748	1874	6733	141
49027	Millard County	4739	758	3653	328	4958	424	4421	113	5211	429	3845	937
21205	Rowan County	8154	4074	3907	173	7641	3438	4035	168	8829	3295	5174	360
21125	Laurel County	22500	4618	17660	222	22408	3905	18151	352	24811	3440	20592	779
28125	Sharkey County	2795	1907	873	15	2258	1571	675	12	1926	1290	619	17
17167	Sangamon County	99828	51300	46945	1583	94032	41961	50131	1940	96472	40731	49823	5918
21235	Whitley County	13704	3484	10015	205	13068	2683	10232	153	13765	2067	11312	386
13035	Butts County	9091	3065	5947	79	9372	2966	6306	100	9477	2566	6717	194
27065	Kanabec County	8499	3743	4479	277	8107	3586	4319	202	8125	2327	5230	568
19053	Decatur County	4102	1986	2020	96	3812	1790	1945	77	3703	1201	2296	206
8035	Douglas County	151819	61960	88108	1751	150160	54093	93930	2137	182918	67045	100178	15695
8109	Saguache County	2747	1730	953	64	2796	1762	937	97	2707	1345	1109	253
17069	Hardin County	2255	892	1330	33	2330	742	1535	53	2133	419	1650	64
40133	Seminole County	8577	2977	5600	0	7449	2597	4852	0	8032	2067	5612	353
48377	Presidio County	1757	1252	489	16	1808	1273	504	31	2203	1458	652	93
34011	Cumberland County	58065	34919	22360	786	49472	30172	18767	533	53018	27045	24213	1760
40121	Pittsburg County	17209	5457	11752	0	15598	4813	10785	0	17250	3704	12740	806
24027	Howard County	145233	87120	55393	2720	141167	84017	54094	3056	146401	93808	44792	7801
46009	Bon Homme County	3175	1367	1712	96	3074	1167	1830	77	2974	704	2105	165
12089	Nassau County	38304	10618	27403	283	40523	10249	29926	348	46537	10849	34221	1467
40027	Cleveland County	104430	39681	64749	0	93720	34701	59019	0	109326	38790	62469	8067
51017	Bath County	2432	1043	1349	40	2218	894	1274	50	2243	603	1548	92
26163	Wayne County	890326	660085	219582	10659	814108	595253	213586	5269	773983	517022	228313	28648
38069	Pierce County	2139	792	1301	46	2162	656	1462	44	2020	431	1433	156
20129	Morton County	1402	229	1153	20	1247	180	1050	17	1160	145	970	45
29091	Howell County	17029	5736	10982	311	16341	4393	11541	407	17415	2880	13888	647
28083	Leflore County	13081	8914	4105	62	11600	8423	3115	62	9566	6677	2757	132
48475	Ward County	3602	899	2667	36	3238	836	2364	38	3413	780	2541	92
19135	Monroe County	3873	1798	2000	75	3802	1729	2022	51	3844	1053	2635	156
6103	Tehama County	24436	8945	14843	648	17356	6032	10791	533	17477	5120	11429	928
5039	Dallas County	3318	1471	1757	90	3083	1337	1664	82	2741	1165	1507	69
48089	Colorado County	8353	2508	5795	50	8095	2024	6015	56	8480	1977	6323	180
18003	Allen County	150324	71263	77793	1268	146405	59834	84378	2193	145787	55222	83801	6764
1043	Cullman County	35305	5864	28896	545	33178	4855	27930	393	37278	3730	32734	814
18127	Porter County	73916	39178	33857	881	72487	36950	34197	1340	76492	33531	38719	4242
37127	Nash County	47118	23099	23728	291	48235	24214	23769	252	46903	23024	23142	737
51081	Greensville County	4887	3122	1729	36	4925	3135	1766	24	4363	2558	1737	68
39015	Brown County	20113	7503	12192	418	18955	6923	11671	361	19139	4270	14257	612
18169	Wabash County	13871	5456	8238	177	12702	3929	8528	245	13415	3018	9819	578
29005	Atchison County	2976	1000	1936	40	2709	756	1902	51	2723	541	2059	123
21009	Barren County	16807	5434	11133	240	16565	5400	10922	243	18473	4275	13483	715
39025	Clermont County	95480	31611	62559	1310	93392	29334	62527	1531	96455	26096	65960	4399
45063	Lexington County	109512	33303	74960	1249	112204	34007	76392	1805	121829	35143	79866	6820
48259	Kendall County	16746	3599	12971	176	17729	3035	14467	227	19936	3633	15663	640
56037	Sweetwater County	16703	5762	10360	581	16750	4773	11427	550	16661	3233	12153	1275
27069	Kittson County	2568	1492	1016	60	2405	1241	1095	69	2363	823	1349	191
47003	Bedford County	15507	5027	10217	263	14433	4207	10026	200	15300	3384	11455	461
26055	Grand Traverse County	48733	23258	24716	759	47901	20875	26532	494	51460	20964	27412	3084
31053	Dodge County	15550	6689	8557	304	14759	5588	8937	234	14959	4451	9736	772
17079	Jasper County	5131	2063	2964	104	5038	1434	3511	93	5104	924	3973	207
21075	Fulton County	2825	1238	1530	57	2481	1022	1425	34	2381	774	1549	58
12129	Wakulla County	14376	5311	8877	188	14656	5173	9288	195	15344	4348	10507	489
12133	Washington County	11131	2863	8178	90	10998	2820	8037	141	11144	2261	8630	253
40087	McClain County	14744	3551	11193	0	14299	3191	11108	0	16839	2893	13151	795
13067	Cobb County	315444	141216	170957	3271	308989	132526	171464	4999	326424	159416	152602	14406
19071	Fremont County	3894	1848	1989	57	3655	1636	1971	48	3554	959	2401	194
24019	Dorchester County	15274	6912	8168	194	14249	6570	7514	165	14034	5695	7938	401
51095	James City County	38603	17352	20912	339	41134	17854	22830	450	42737	19091	21284	2362
30065	Musselshell County	2306	636	1581	89	2353	482	1792	79	2404	331	1961	112
19057	Des Moines County	20570	12462	7721	387	20264	11873	8130	261	18713	8178	9479	1056
27157	Wabasha County	11893	5646	5935	312	11722	5415	6049	258	11764	3866	6989	909
39051	Fulton County	21973	9900	11689	384	20757	8790	11521	446	20693	5981	13419	1293
51133	Northumberland County	7406	3312	4041	53	7542	3186	4308	48	8176	2830	5089	257
28037	Franklin County	4685	1733	2909	43	4443	1706	2705	32	4219	1471	2685	63
47189	Wilson County	51159	15886	34595	678	51437	14669	36076	692	56286	14356	39304	2626
47045	Dyer County	14450	4411	9859	180	13800	3757	9921	122	13290	2815	10175	300
37105	Lee County	23788	10784	12775	229	23800	10577	13000	223	24676	10380	13625	671
37123	Montgomery County	11210	4926	6155	129	11178	4689	6389	100	11449	4108	7070	271
22041	Franklin Parish	9358	2961	6278	119	9336	2921	6294	121	9162	2506	6514	142
48229	Hudspeth County	898	430	458	10	861	379	471	11	871	324	503	44
36083	Rensselaer County	73986	39753	32840	1393	63332	34713	27240	1379	65991	30039	31933	4019
1087	Macon County	10877	9450	1396	31	10385	9045	1322	18	8748	7237	1394	117
19107	Keokuk County	5361	2518	2712	131	5221	2298	2840	83	4858	1265	3385	208
20051	Ellis County	12447	4010	8207	230	12779	3464	9057	258	11660	2669	8311	680
13039	Camden County	17084	6482	10502	100	17938	6358	11318	262	18825	5914	12287	624
55031	Douglas County	24066	15830	7835	401	22862	14855	7698	309	22185	11342	9657	1186
20037	Crawford County	16075	7957	7735	383	14385	6545	7480	360	14404	5064	8394	946
21143	Lyon County	3855	1577	2220	58	3838	1373	2412	53	3959	1045	2789	125
13257	Stephens County	10517	2705	7689	123	9467	2123	7207	137	9760	1835	7682	243
48003	Andrews County	4629	790	3816	23	4476	794	3636	46	4926	836	3925	165
13267	Tattnall County	6714	1932	4730	52	6658	1894	4702	62	6879	1678	5092	109
51061	Fauquier County	34219	14616	19227	376	35339	13891	20955	493	37124	12960	22110	2054
40033	Cotton County	2483	690	1793	0	2453	657	1796	0	2602	424	2054	124
13229	Pierce County	6791	1253	5500	38	6845	1124	5666	55	7297	903	6301	93
42133	York County	194210	82839	109268	2103	186394	72126	111576	2692	203153	67428	126933	8792
46107	Potter County	1440	482	937	21	1381	339	1029	13	1335	215	1069	51
48247	Jim Hogg County	1815	1336	472	7	1667	1301	356	10	2119	1635	430	54
18147	Spencer County	10181	5039	5001	141	9725	4026	5515	184	9959	2861	6572	526
1077	Lauderdale County	38104	13329	24068	707	36908	12504	23902	502	38813	9877	27735	1201
42097	Northumberland County	33939	14329	19018	592	31512	12392	18516	604	34971	9184	24418	1369
19169	Story County	46575	26548	18995	1032	46529	25940	19557	1032	48910	25085	19111	4714
45079	Richland County	165037	105656	57941	1440	143016	94350	46725	1941	169400	108401	52753	8246
48443	Terrell County	519	186	323	10	553	184	358	11	437	140	287	10
36011	Cayuga County	34022	18128	15243	651	26073	14162	11355	556	30124	12202	16194	1728
39083	Knox County	28231	11014	16640	577	27618	10154	16873	591	27768	7959	18563	1246
13159	Jasper County	5904	1935	3916	53	6010	1839	4121	50	6016	1544	4353	119
13021	Bibb County	66368	38987	27037	344	64625	38538	25606	481	58327	34383	22589	1355
37009	Ashe County	13069	4872	7916	281	12486	4100	8207	179	13160	3476	9353	331
47087	Jackson County	4501	2224	2185	92	4178	1736	2380	62	4447	1129	3229	89
56025	Natrona County	33267	10475	21906	886	32057	8960	22129	968	32493	6573	23523	2397
19047	Crawford County	7191	3715	3345	131	6686	3035	3584	67	6862	1985	4608	269
39141	Ross County	31840	14455	16759	626	28961	13895	14582	484	28955	9905	17833	1217
46103	Pennington County	46280	17802	27603	875	44458	15122	28229	1107	47741	14074	29804	3863
42001	Adams County	44491	17633	26349	509	41973	14893	26490	590	47138	14077	31249	1812
54063	Monroe County	5575	2014	3397	164	5152	1441	3571	140	5670	1089	4337	244
6071	San Bernardino County	606334	315720	277408	13206	531692	274203	245468	12021	498697	258409	214698	25590
31161	Sheridan County	2462	454	1941	67	2450	389	2010	51	2565	286	2192	87
36075	Oswego County	49349	24777	23571	1001	41133	21733	18503	897	44122	15614	25870	2638
20069	Gray County	2119	436	1643	40	1901	304	1568	29	2011	257	1651	103
48409	San Patricio County	21396	8854	12404	138	20064	7854	11994	216	21513	7825	13004	684
37167	Stanly County	28506	8878	19329	299	28276	8287	19698	291	29451	7008	21788	655
17173	Shelby County	10868	4245	6396	227	10383	3336	6837	210	10912	2279	8209	424
42117	Tioga County	17984	6390	11326	268	15943	5053	10599	291	17334	3642	12928	764
41015	Curry County	12332	5230	6646	456	11529	4611	6577	341	12163	4253	7157	753
8029	Delta County	15434	5084	10067	283	15681	4542	10762	377	16661	4048	11584	1029
51750	Radford City	5429	2930	2418	81	5382	2732	2520	130	6032	2923	2637	472
28053	Humphreys County	5126	3634	1462	30	4481	3399	1069	13	3599	2652	924	23
20059	Franklin County	11739	4433	7079	227	10806	3611	6893	302	10658	2829	7025	804
41025	Harney County	3683	950	2595	138	3535	829	2599	107	3850	682	2904	264
29133	Mississippi County	5356	2247	3034	75	4918	1857	2996	65	5165	1458	3600	107
28117	Prentiss County	10944	3020	7703	221	10033	2817	7075	141	9871	2067	7647	157
23003	Aroostook County	35994	19345	15898	751	33866	17844	15229	793	34963	13377	19419	2167
17077	Jackson County	25532	15248	9687	597	21190	11306	9130	754	24509	11619	10889	2001
27155	Traverse County	2035	1043	933	59	1840	942	860	38	1791	631	1050	110
49019	Grand County	4077	2067	1871	139	3812	1678	1917	217	4427	1920	1924	583
40025	Cimarron County	1271	152	1119	0	1197	115	1082	0	1077	70	962	45
29173	Ralls County	5084	2041	2987	56	5036	1736	3231	69	5266	1138	3969	159
19015	Boone County	13929	7356	6293	280	14237	7457	6540	240	13984	5517	7458	1009
34001	Atlantic County	119042	67830	49902	1310	102405	59509	41918	978	105738	54472	47882	3384
46041	Dewey County	2019	1328	659	32	1895	1207	663	25	1707	887	723	97
27139	Scott County	67132	29208	36724	1200	71411	29714	40321	1376	74390	28502	39948	5940
29101	Johnson County	22080	9480	12183	417	21001	7661	12750	590	21087	5924	13702	1461
17109	McDonough County	13042	6783	6055	204	12439	5957	6142	340	12910	5278	6789	843
20049	Elk County	1434	363	1042	29	1356	277	1040	39	1259	160	1048	51
55053	Jackson County	9251	5572	3552	127	9290	5297	3900	93	9202	3821	4907	474
39075	Holmes County	11113	3141	7720	252	11355	2568	8563	224	10823	1766	8578	479
37069	Franklin County	26639	13085	13273	281	28059	13317	14480	262	29902	12811	16320	771
5123	Saint Francis County	9505	5486	3917	102	8021	4652	3287	82	7412	4031	3195	186
48305	Lynn County	2116	627	1473	16	1852	464	1377	11	1997	403	1546	48
21107	Hopkins County	19348	7104	11916	328	19765	5789	13681	295	20325	4310	15277	738
27131	Rice County	31799	17381	13723	695	32160	17054	14380	726	32217	14437	15429	2351
5077	Lee County	3763	2263	1454	46	3424	2107	1280	37	3004	1735	1229	40
1061	Geneva County	11657	2134	9417	106	11318	2039	9173	106	11659	1522	9967	170
6009	Calaveras County	23306	9813	12835	658	18469	7404	10537	528	19029	6740	11064	1225
18079	Jennings County	11839	5312	6261	266	10237	3818	6112	307	11115	2364	8222	529
21023	Bracken County	3399	1241	2066	92	3230	1147	2029	54	3522	705	2711	106
5065	Izard County	5218	1792	3193	233	5313	1563	3571	179	5396	1111	4042	243
20027	Clay County	4054	1009	2998	47	3584	811	2715	58	3727	665	2831	231
54007	Braxton County	5408	2704	2629	75	4756	1985	2692	79	5063	1315	3516	232
12005	Bay County	81127	23653	56683	791	79834	22037	56863	934	87151	21689	62010	3452
21015	Boone County	50774	16292	33812	670	52495	15628	35920	947	57550	15026	39082	3442
55009	Brown County	124754	67269	55854	1631	128514	62433	64738	1343	127497	53358	67192	6947
6063	Plumas County	11028	4715	6035	278	9128	3670	5240	218	8830	3224	5079	527
8113	San Miguel County	4350	3349	933	68	4215	2961	1144	110	4311	2960	1030	321
36015	Chemung County	38695	18888	19364	443	31981	15285	16207	489	33195	12394	19025	1776
19115	Louisa County	4920	2523	2314	83	4921	2449	2416	56	4943	1643	3060	240
51775	Salem City	12406	5164	7088	154	12270	4756	7289	225	12129	4212	7225	692
28103	Noxubee County	6589	5030	1525	34	6264	4920	1325	19	5538	4330	1181	27
36019	Clinton County	33337	20216	12579	542	27622	17123	10054	445	28378	13446	13181	1751
17091	Kankakee County	48016	24750	22527	739	45452	21574	23115	763	46556	18908	25081	2567
45059	Laurens County	26282	10578	15334	370	25373	10297	14726	350	26474	8845	16770	859
28051	Holmes County	9543	7765	1714	64	8076	6775	1264	37	7045	5820	1151	74
31069	Garden County	1138	283	844	11	1088	242	829	17	1063	153	869	41
51113	Madison County	6699	2862	3758	79	6597	2637	3864	96	6934	2202	4418	314
56001	Albany County	17117	8644	7936	537	16052	7445	7851	756	16420	6888	7601	1931
31123	Morrill County	2351	557	1725	69	2152	450	1658	44	2166	282	1788	96
29013	Bates County	8283	3271	4833	179	7771	2557	5020	194	8021	1617	6000	404
13057	Cherokee County	93772	22350	70279	1143	98041	19813	76473	1755	110825	25203	80611	5011
31077	Greeley County	1199	458	715	26	1181	340	820	21	1165	210	911	44
18051	Gibson County	15095	6455	8449	191	14718	4928	9487	303	15472	3720	11079	673
51830	Williamsburg City	6787	4328	2353	106	7722	4901	2678	143	7534	5199	1921	414
28143	Tunica County	4332	3279	1017	36	4262	3371	867	24	3463	2577	840	46
48191	Hall County	1264	324	930	10	1108	265	832	11	1089	164	891	34
45071	Newberry County	16524	6708	9616	200	16287	6891	9218	178	16795	6212	10011	572
17001	Adams County	30823	11794	18711	318	30538	9627	20371	540	31770	7633	22732	1405
8073	Lincoln County	2304	546	1717	41	2248	537	1663	48	2402	399	1873	130
42005	Armstrong County	30081	11138	18542	401	28322	8694	19231	397	30446	6849	22676	921
31025	Cass County	12122	4753	7120	249	11952	4298	7453	201	12609	3461	8388	760
37045	Cleveland County	43835	17363	26078	394	42542	16734	25440	368	44137	14896	28394	847
1097	Mobile County	181424	82181	98049	1194	174189	78417	94566	1206	163387	68429	91087	3871
37051	Cumberland County	127575	74693	52151	731	126092	74991	50191	910	124402	70523	50593	3286
17085	Jo Daviess County	11750	6403	5170	177	11411	5660	5529	222	11177	4452	6113	612
51065	Fluvanna County	12735	6185	6420	130	12724	5885	6678	161	13492	5751	7018	723
48115	Dawson County	4096	1152	2906	38	3640	1017	2591	32	3562	835	2636	91
48039	Brazoria County	104940	36480	67515	945	106422	34327	70684	1411	120296	43075	72653	4568
36017	Chenango County	20847	10100	10337	410	17655	8340	8933	382	18113	5943	11024	1146
37177	Tyrrell County	1910	933	960	17	1775	835	929	11	1700	705	968	27
48471	Walker County	19146	7334	11623	189	15066	5283	9569	214	19683	6085	12878	720
26131	Ontonagon County	3885	1966	1823	96	3535	1585	1906	44	3420	1175	2069	176
12091	Okaloosa County	95529	25872	68789	868	94739	23390	70143	1206	100657	23711	71788	5158
12007	Bradford County	11676	3430	8136	110	11631	3324	8216	91	12098	2924	8913	261
6041	Marin County	140197	109320	28384	2493	99286	73450	23347	2489	88115	69518	14214	4383
20177	Shawnee County	84177	41235	41476	1466	74844	35959	37226	1659	73648	33270	35349	5029
23017	Oxford County	31650	17940	12863	847	28734	16052	11766	916	31094	12172	16214	2708
19101	Jefferson County	8631	5070	3324	237	8405	4772	3429	204	8001	3702	3738	561
17017	Cass County	5408	2690	2617	101	4858	2050	2707	101	5054	1617	3216	221
39049	Franklin County	560325	334709	218486	7130	541751	325654	207941	8156	554711	335961	192328	26422
27143	Sibley County	7729	2998	4492	239	7785	2916	4693	176	7727	1954	5193	580
36115	Washington County	25730	12741	12533	456	21263	10596	10254	413	22401	8238	12770	1393
20147	Phillips County	2667	525	2105	37	2537	376	2116	45	2611	296	2200	115
47141	Putnam County	27316	9739	17101	476	25479	7793	17242	444	26958	6847	18981	1130
13119	Franklin County	8073	1914	6069	90	7757	1499	6112	146	8474	1243	7054	177
19095	Iowa County	8546	4202	4188	156	8788	4118	4551	119	8789	3070	5193	526
33013	Merrimack County	79719	45078	34010	631	80054	44635	34451	968	81668	40056	37631	3981
51171	Shenandoah County	19223	6912	12005	306	19289	6462	12526	301	20335	5269	14078	988
47131	Obion County	13392	4308	8873	211	12296	3320	8814	162	12223	2425	9525	273
20013	Brown County	4376	1317	2985	74	3865	1039	2738	88	3960	850	2861	249
16007	Bear Lake County	2943	502	2377	64	2822	302	2489	31	2928	255	2203	470
34021	Mercer County	160039	107926	50223	1890	139064	94300	43155	1609	141332	93721	42604	5007
55109	Saint Croix County	44821	21177	22837	807	46009	19874	25475	660	46819	17496	26123	3200
55075	Marinette County	21255	11195	9726	334	20712	9868	10609	235	19979	6243	12995	741
56007	Carbon County	6854	2336	4331	187	6461	2109	4152	200	6200	1279	4409	512
18111	Newton County	6045	2625	3301	119	5652	2212	3291	149	5791	1403	4074	314
34005	Burlington County	223174	131219	89626	2329	197059	115951	79110	1998	194988	108361	79539	7088
18011	Boone County	26647	9752	16622	273	27725	8326	18807	592	32061	10181	19654	2226
49021	Iron County	16450	3258	12518	674	13168	1720	11172	276	6197	977	4090	1130
48113	Dallas County	738463	422989	310000	5474	705941	403170	294339	8432	750649	458845	261865	29939
22071	Orleans Parish	147439	117102	28130	2207	157233	126199	27967	3067	165619	133833	24267	7519
27077	Lake of the Woods County	2313	971	1278	64	2220	859	1306	55	2230	553	1540	137
17083	Jersey County	10583	5042	5329	212	9940	3656	6032	252	10909	2673	7737	499
45067	Marion County	10876	6794	3996	86	14766	9518	5114	134	14217	8522	5434	261
47127	Moore County	2952	881	2010	61	2799	705	2053	41	2926	496	2325	105
1069	Houston County	41735	12225	29254	256	41843	12348	29214	281	42030	10547	30567	916
8117	Summit County	14899	9802	4883	214	15038	9169	5495	374	16061	9502	5064	1495
18117	Orange County	8086	3390	4536	160	7753	2939	4615	199	8189	2048	5800	341
37035	Catawba County	69451	25656	42993	802	69102	23954	44386	762	71065	21050	48062	1953
45029	Colleton County	17321	8616	8525	180	17077	8470	8439	168	17231	7616	9083	532
19155	Pottawattamie County	42320	20436	21237	647	41679	19347	21751	581	42226	15341	24441	2444
38101	Ward County	25621	10144	15061	416	25231	8412	16176	643	26861	5792	18601	2468
6011	Colusa County	6429	2569	3733	127	5865	2248	3521	96	6260	2484	3425	351
21095	Harlan County	9914	2586	7165	163	10658	1830	8653	175	10744	1372	9129	243
1115	Saint Clair County	34088	6091	27649	348	35105	5790	29001	314	37937	5550	31579	808
6107	Tulare County	105206	43634	59765	1807	72832	29191	42186	1455	59817	23663	33372	2782
48147	Fannin County	11694	3464	8092	138	10781	2482	8143	156	11972	2123	9536	313
55095	Polk County	22643	10876	11282	485	22494	10054	12075	365	22691	7568	13864	1259
55139	Winnebago County	87677	48167	37946	1564	88814	45410	42073	1331	85892	37054	43447	5391
39055	Geauga County	51102	21250	29096	756	50125	19295	30104	726	48736	17165	29577	1994
20001	Allen County	5859	2189	3552	118	5221	1842	3261	118	5314	1398	3575	341
8055	Huerfano County	3643	1989	1580	74	3623	1897	1615	111	3772	1631	1875	266
18041	Fayette County	9462	4389	4917	156	8816	3553	5044	219	9530	2252	6839	439
20103	Leavenworth County	30587	13255	16791	541	28532	11072	16825	635	29676	10064	17387	2225
53029	Island County	42159	22058	19426	675	41319	21080	19251	988	41010	20173	17634	3203
20097	Kiowa County	1135	200	912	23	1133	160	970	3	1023	111	855	57
48043	Brewster County	3900	1970	1855	75	3866	1765	1975	126	4226	1869	2073	284
12093	Okeechobee County	12786	5108	7561	117	12321	4856	7325	140	13632	3953	9342	337
22039	Evangeline Parish	15976	5853	9793	330	15765	5330	10176	259	14879	4208	10357	314
19005	Allamakee County	7059	3971	2965	123	6824	3511	3230	83	6837	2409	4072	356
17031	Cook County	2137466	1629024	487736	20706	1944401	1439123	479204	26074	2055215	1528582	440213	86420
48265	Kerr County	22556	5570	16752	234	21811	4325	17225	261	23090	4665	17658	767
46129	Walworth County	2650	923	1668	59	2462	671	1731	60	2477	457	1896	124
34007	Camden County	235704	159259	73819	2626	203201	137795	63329	2077	220437	142375	71020	7042
51700	Newport News City	81295	51972	28667	656	79169	50990	27224	955	68432	40997	23650	3785
48373	Polk County	20149	6230	13731	188	19058	4836	14019	203	34444	7123	26587	734
54081	Raleigh County	28257	10237	17548	472	28499	7651	20375	473	29311	6362	21835	1114
16037	Custer County	2352	611	1694	47	2352	530	1744	78	2413	427	1777	209
17051	Fayette County	9680	3967	5499	214	8963	2848	5950	165	9515	1814	7363	338
51041	Chesterfield County	162088	74310	86413	1365	172223	78954	91174	2095	175288	80993	84938	9357
21055	Crittenden County	3930	1254	2604	72	3854	960	2839	55	4036	617	3290	129
48341	Moore County	5437	1123	4282	32	4983	963	3967	53	5262	1096	3974	192
1019	Cherokee County	9745	2306	7298	141	9761	2126	7494	141	10503	1524	8809	170
55127	Walworth County	50422	24177	25485	760	52115	22512	28962	641	50570	18706	28848	3016
45085	Sumter County	44358	25431	18581	346	47261	27550	19266	445	44048	24024	18733	1291
48303	Lubbock County	97534	30486	66304	744	90615	26088	63133	1394	98060	27956	65566	4538
31185	York County	6568	1607	4848	113	6246	1352	4814	80	6256	1181	4686	389
20017	Chase County	1384	383	976	25	1233	343	857	33	1342	313	964	65
21147	McCreary County	5407	1258	4078	71	5704	1069	4564	71	5772	664	5012	96
53053	Pierce County	329520	181824	141673	6023	332134	180478	144026	7630	298470	148918	125964	23588
40083	Logan County	18273	5717	12556	0	16983	4686	12297	0	18948	4239	13613	1096
37071	Gaston County	84402	31384	52507	511	89638	32903	55817	918	94872	30982	61467	2423
47133	Overton County	8092	3419	4497	176	7657	2802	4772	83	8195	1943	6055	197
53069	Wahkiakum County	2294	1121	1105	68	2285	1091	1115	79	2333	824	1328	181
36121	Wyoming County	17667	6379	10998	290	15230	5224	9726	280	16280	3585	11884	811
37091	Hertford County	10650	7513	3089	48	10872	7815	3001	56	10100	6886	3081	133
21213	Simpson County	7309	2775	4437	97	7089	2650	4355	84	7524	2144	5077	303
29137	Monroe County	4314	1703	2533	78	4057	1398	2564	95	4147	853	3159	135
28161	Yalobusha County	6826	3151	3628	47	6293	2984	3261	48	6058	2574	3366	118
13001	Appling County	6996	1846	5085	65	7079	1756	5231	92	7003	1434	5492	77
12079	Madison County	8907	4270	4544	93	8712	4174	4474	64	8503	3526	4849	128
29019	Boone County	85251	47062	36849	1340	79296	39782	37343	2171	83312	41072	36146	6094
21121	Knox County	11389	3074	8150	165	11100	2484	8467	149	12001	1761	9885	355
27053	Hennepin County	663780	420958	231054	11768	677965	423979	240073	13913	672644	429283	191768	51593
38009	Bottineau County	3516	1387	2059	70	3484	1163	2246	75	3437	734	2482	221
38103	Wells County	2377	841	1468	68	2359	671	1646	42	2352	419	1793	140
19067	Floyd County	8091	4822	3051	218	8228	4674	3466	88	7985	3177	4371	437
13223	Paulding County	56985	17229	39192	564	57254	15779	40771	704	64601	18004	44646	1951
16011	Bingham County	17155	4424	12230	501	17603	3822	13440	341	16625	2924	10907	2794
46055	Haakon County	1153	187	939	27	1092	138	940	14	1044	77	936	31
18053	Grant County	26299	11293	14734	272	25258	9589	15148	521	25239	7029	17009	1201
30085	Roosevelt County	4150	2564	1473	113	3618	2044	1503	71	3486	1504	1722	260
6077	San Joaquin County	209349	113974	91607	3768	149587	80005	66742	2840	134076	71349	56194	6533
27161	Waseca County	9888	4401	5211	276	9706	4370	5116	220	9579	2838	5967	774
34041	Warren County	48939	20628	27500	811	43312	17869	24695	748	48442	16991	29393	2058
1041	Crenshaw County	6291	1938	4319	34	6411	2048	4326	37	6252	1663	4511	78
56041	Uinta County	8383	2317	5763	303	8453	1628	6613	212	8053	1202	6154	697
18155	Switzerland County	3640	1638	1940	62	3397	1437	1872	88	3639	930	2558	151
18097	Marion County	379362	241987	134313	3062	357745	215474	136131	6140	361070	212676	130228	18166
39125	Paulding County	9769	4165	5317	287	8912	3435	5248	229	8842	2068	6359	415
21085	Grayson County	9903	3154	6605	144	9269	2744	6404	121	10564	1959	8219	386
48345	Motley County	594	67	522	5	599	55	538	6	620	40	571	9
49001	Beaver County	2509	542	1902	65	2534	341	2153	40	2484	264	1838	382
55067	Langlade County	10402	5182	5081	139	10482	4569	5810	103	10093	3260	6436	397
12009	Brevard County	287859	127620	157589	2650	285504	122972	159270	3262	314337	119525	181620	13192
8031	Denver County	271533	204882	62567	4084	285564	209759	69755	6050	232291	174611	43637	14043
13115	Floyd County	34213	10691	23132	390	32685	9595	22636	454	34250	9127	24045	1078
28109	Pearl River County	22443	4320	17881	242	19938	3813	15836	289	18893	2919	15530	444
27105	Nobles County	8813	4244	4368	201	8493	3793	4581	119	8592	2733	5299	560
26159	Van Buren County	34766	18588	15534	644	32798	16288	16140	370	33213	13258	17890	2065
40151	Woods County	3916	873	3043	0	3395	670	2725	0	3665	521	2945	199
22101	Saint Mary Parish	22903	9345	13183	375	23636	9448	13883	305	22871	8050	14353	468
53031	Jefferson County	19991	13252	6330	409	18717	11985	6113	619	19145	11987	5716	1442
48041	Brazos County	58673	20502	37465	706	55845	17440	37152	1253	66036	23041	38662	4333
26031	Cheboygan County	13901	6720	6920	261	13288	5829	7284	175	13647	4302	8680	665
16019	Bonneville County	41703	11417	29334	952	43302	9929	32336	1037	44212	8930	26699	8583
41037	Lake County	3688	957	2638	93	3676	769	2801	106	3814	628	3001	185
5015	Carroll County	10579	4172	6083	324	10172	3691	6121	360	10656	3334	6773	549
20077	Harper County	2796	736	1999	61	2335	536	1723	76	2513	388	1950	175
13215	Muscogee County	74065	44158	29568	339	70410	42458	27469	483	68320	39602	26901	1817
39149	Shelby County	23668	7317	15924	427	23129	6065	16700	364	23110	4143	18148	819
41043	Linn County	51982	22163	28071	1748	49987	19893	28482	1612	54724	17456	32683	4585
47171	Unicoi County	7223	2107	5011	105	7078	1909	5028	141	7166	1260	5666	240
45091	York County	93696	37918	54500	1278	99428	38757	59149	1522	113425	41230	66245	5950
18023	Clinton County	12392	5307	6919	166	9879	3307	6338	234	11896	2819	8530	547
24047	Worcester County	27346	11374	15607	365	24526	9841	14334	351	25571	8783	15910	878
13181	Lincoln County	4416	1650	2731	35	4425	1586	2806	33	4100	1271	2759	70
13063	Clayton County	99438	82527	16506	405	96020	81439	14158	423	89236	75908	11740	1588
53017	Douglas County	15209	5848	9098	263	14678	5047	9287	344	10949	3452	6875	622
39117	Morrow County	16643	6177	10067	399	15813	5780	9662	371	16186	3711	11722	753
13199	Meriwether County	9504	4465	4982	57	9259	4328	4855	76	9181	3800	5216	165
13101	Echols County	1187	201	981	5	1102	173	917	12	1175	156	1006	13
42071	Lancaster County	228137	99586	126568	1983	219677	87108	129364	3205	239151	90066	137145	11940
10003	New Castle County	256417	178768	74608	3041	251960	167051	81226	3683	261468	162905	85507	13056
47057	Grainger County	7503	2066	5297	140	7250	1668	5469	113	7985	1154	6618	213
19163	Scott County	86371	48927	36365	1079	89826	50581	38223	1022	84878	40302	39083	5493
37083	Halifax County	25091	16047	8961	83	25724	16931	8686	107	24881	15642	8954	285
19063	Emmet County	5015	2570	2373	72	4646	2087	2499	60	4707	1356	3121	230
29047	Clay County	109606	53761	54516	1329	105465	47250	56131	2084	109237	45182	57328	6727
51005	Alleghany County	7369	3553	3715	101	7162	3403	3595	164	7306	2165	4873	268
17021	Christian County	15100	6918	7872	310	14682	5487	8873	322	15310	3982	10522	806
18061	Harrison County	18091	7288	10551	252	17646	6600	10629	417	18528	4776	12993	759
42087	Mifflin County	16502	5375	10929	198	16311	4259	11893	159	18239	3563	14050	626
49049	Utah County	157279	29567	122224	5488	161278	15791	142337	3150	164777	22934	84863	56980
37175	Transylvania County	16909	7275	9401	233	16469	6740	9522	207	17440	6520	10441	479
55115	Shawano County	20089	10259	9538	292	20222	8990	11017	215	19697	6056	12742	899
51145	Powhatan County	14456	4237	10088	131	15466	4066	11192	208	16794	4057	11875	862
13019	Berrien County	6449	1471	4901	77	6187	1268	4837	82	6563	1041	5408	114
26141	Presque Isle County	7505	3722	3606	177	7077	3192	3794	91	7215	2400	4486	329
41003	Benton County	46478	29901	15264	1313	44262	27662	14922	1678	45577	28431	13030	4116
18091	LaPorte County	208757	28258	17918	743	43657	24104	18609	944	44994	19795	22678	2521
21193	Perry County	10375	3444	6762	169	10240	2047	8040	153	10566	2136	8158	272
12075	Levy County	18725	6711	11754	260	18396	6118	12052	226	19367	5091	13758	518
48263	Kent County	448	99	342	7	404	66	334	4	433	59	360	14
28163	Yazoo County	11477	6116	5290	71	10853	6220	4560	73	9892	5221	4568	103
5035	Crittenden County	18255	10330	7650	275	15513	9092	6192	229	15798	8368	6953	477
13105	Elbert County	8317	3366	4868	83	8139	3179	4857	103	7912	2507	5269	136
27097	Morrison County	16743	6547	9735	461	16662	6153	10159	350	17534	3637	12925	972
55085	Oneida County	21927	11907	9630	390	21577	10439	10905	233	20837	8103	11677	1057
46079	Lake County	6157	3033	2993	131	6285	2724	3419	142	6786	2314	4038	434
54027	Hampshire County	8346	2983	5222	141	7972	2294	5514	164	8557	1576	6646	335
45017	Calhoun County	7738	3970	3695	73	7830	4043	3705	82	7553	3569	3785	199
34015	Gloucester County	139430	77267	60315	1848	133568	72960	58915	1693	138388	66355	66949	5084
18077	Jefferson County	13490	6255	7053	182	13120	5728	7096	296	13461	4325	8538	598
47083	Houston County	3354	1678	1608	68	3027	1400	1579	48	3165	865	2180	120
40145	Wagoner County	30251	8810	21441	0	28621	7773	20848	0	31246	6711	22967	1568
21211	Shelby County	18540	6871	11451	218	18659	6634	11790	235	20563	6276	13196	1091
22083	Richland Parish	9181	3311	5751	119	11507	4074	7316	117	9596	3157	6286	153
31047	Dawson County	7986	2399	5460	127	7680	2157	5370	153	8486	2116	5935	435
54099	Wayne County	15426	6137	8947	342	13923	4915	8673	335	15080	3334	11077	669
22033	East Baton Rouge Parish	197349	99652	95390	2307	197912	102460	92235	3217	196332	102711	84620	9001
30029	Flathead County	43714	16138	25559	2017	42465	13534	27694	1237	46144	13233	30079	2832
31083	Harlan County	1766	402	1329	35	1584	311	1248	25	1582	219	1302	61
48151	Fisher County	1784	687	1083	14	1628	512	1094	22	1722	403	1265	54
24015	Cecil County	42494	17665	23855	974	40037	15489	23660	888	42309	12651	27579	2079
51031	Campbell County	25814	8091	17444	279	25632	7591	17687	354	27218	6597	19442	1179
40015	Caddo County	9817	3404	6413	0	8811	3151	5660	0	9336	2418	6473	445
27041	Douglas County	20918	9256	11241	421	20917	8665	11905	347	21623	6227	13966	1430
25009	Essex County	353462	208976	137129	7357	363246	208723	149808	4715	376140	220027	135405	20708
51197	Wythe County	12491	4107	8207	177	12336	3782	8324	230	13250	2765	10044	441
34037	Sussex County	74154	28840	44184	1130	61704	23406	37215	1083	73860	24132	46486	3242
31089	Holt County	4974	1089	3746	139	4749	862	3789	98	4979	522	4275	182
53071	Walla Walla County	24727	10081	14182	464	15155	5713	9098	344	16127	6260	8869	998
26087	Lapeer County	45362	21457	22831	1074	43025	18786	23725	514	45126	12734	30037	2355
18021	Clay County	11395	4954	6267	174	10922	3630	7065	227	11259	2306	8528	425
13117	Forsyth County	75376	15406	59166	804	81598	14544	65853	1201	97314	23427	69801	4086
13073	Columbia County	55351	15703	39322	326	58842	16420	41724	698	64190	18863	43060	2267
13029	Bryan County	12845	3636	9112	97	13403	3695	9537	171	15063	4010	10513	540
27111	Otter Tail County	32687	13856	18077	754	31562	12165	18860	537	32284	9339	20939	2006
40007	Beaver County	2464	265	2199	0	2300	243	2057	0	2237	176	1987	74
1017	Chambers County	14956	6799	8067	90	14562	6853	7596	113	13778	5763	7803	212
5091	Miller County	15063	4869	9913	281	15329	4518	10622	189	16015	4273	11293	449
5043	Drew County	6610	2598	3860	152	6626	2627	3883	116	6552	2364	3967	221
38031	Foster County	1651	687	914	50	1674	604	1028	42	1699	346	1237	116
48459	Upshur County	15164	3790	11222	152	15049	2953	11948	148	15918	2378	13198	342
5033	Crawford County	20532	5238	14688	606	20562	4872	15125	565	22155	4476	16655	1024
12077	Liberty County	3278	895	2339	44	3284	942	2301	41	3295	651	2542	102
51760	Richmond City	93085	73623	18649	813	92175	71037	19732	1406	94724	74640	14254	5830
8003	Alamosa County	6286	3521	2635	130	6671	3782	2693	196	6897	3168	3031	698
38019	Cavalier County	2130	930	1128	72	2054	818	1192	44	1969	476	1356	137
39047	Fayette County	11694	4401	7102	191	10677	4075	6456	146	10817	2672	7763	382
55089	Ozaukee County	53365	20579	32172	614	55565	19075	35991	499	53368	20167	30458	2743
18093	Lawrence County	18534	7208	11018	308	17822	5779	11622	421	19076	4210	14034	832
21105	Hickman County	2250	812	1406	32	2139	686	1431	22	2157	449	1657	51
40137	Stephens County	18932	4538	14394	0	16846	3939	12907	0	17886	3084	14166	636
13177	Lee County	13087	3100	9925	62	13607	3187	10310	110	14106	3166	10641	299
30031	Gallatin County	48155	24205	22578	1372	47113	21534	24051	1528	52169	23879	23360	4930
48077	Clay County	5339	1085	4213	41	5056	740	4266	50	5011	536	4376	99
55121	Trempealeau County	13314	8321	4808	185	13456	7601	5703	152	13581	5645	7370	566
26147	Saint Clair County	80900	40677	38536	1687	73740	33845	39076	819	77994	24553	49067	4374
40031	Comanche County	34247	14120	20127	0	30174	12517	17657	0	32504	11439	19153	1912
17139	Moultrie County	6260	2668	3471	121	6052	2142	3781	129	6209	1476	4453	280
48023	Baylor County	1643	366	1262	15	1592	267	1297	28	1492	191	1267	34
32027	Pershing County	1801	673	1075	53	1884	632	1167	85	1982	430	1403	149
17195	Whiteside County	26906	15607	10883	416	21492	12393	8676	423	25210	11005	12597	1608
20149	Pottawatomie County	9837	2599	6929	309	9303	2291	6692	320	10359	2191	7451	717
37109	Lincoln County	35798	11713	23631	454	36532	10980	25184	368	39449	9836	28653	960
48255	Karnes County	4527	1760	2736	31	4180	1324	2823	33	4185	1144	2959	82
5075	Lawrence County	5830	2138	3357	335	5537	1786	3535	216	5629	1263	4064	302
45043	Georgetown County	30290	14199	15790	301	30870	14119	16476	275	31519	13234	17334	951
27001	Aitkin County	9410	4595	4589	226	9109	4412	4533	164	9185	3134	5516	535
12059	Holmes County	8589	1446	7033	110	8274	1264	6919	91	8506	852	7476	178
6019	Fresno County	272289	136706	131015	4568	180244	85862	91143	3239	201710	98103	94005	9602
31079	Hall County	21271	7855	12977	439	19721	6971	12412	338	21331	6142	14139	1050
37031	Carteret County	34597	11130	23131	336	35124	10197	24598	329	36919	9806	26228	885
36097	Schuyler County	8600	3933	4542	125	7464	3354	3942	168	8423	2761	5179	483
31113	Logan County	416	81	327	8	431	68	356	7	451	32	400	19
17101	Lawrence County	6536	3016	3403	117	5984	2010	3853	121	6039	1288	4517	234
5097	Montgomery County	3622	1092	2365	165	3403	920	2368	115	3445	735	2573	137
12125	Union County	5293	1300	3940	53	5393	1339	3980	74	5693	1014	4567	112
38093	Stutsman County	9784	4056	5499	229	9431	3561	5641	229	9938	2484	6706	748
29015	Benton County	9567	3629	5759	179	9157	2925	6069	163	9584	2024	7212	348
48065	Carson County	2980	406	2548	26	2775	292	2450	33	2945	249	2617	79
37153	Richmond County	19327	9713	9424	190	19127	9747	9236	144	18813	8290	10199	324
48485	Wichita County	45982	13868	31731	383	40923	10490	29756	677	37913	8752	27609	1552
27107	Norman County	3434	2129	1204	101	3199	1730	1384	85	3232	1264	1699	269
54075	Pocahontas County	3641	1548	2011	82	3553	1298	2167	88	3619	924	2474	221
16023	Butte County	1410	318	1056	36	1286	258	1001	27	1230	160	914	156
54059	Mingo County	8338	3582	4587	169	8794	2421	6163	210	9469	1365	7876	228
35061	Valencia County	28899	15366	13136	397	27647	13473	12788	1386	27350	10810	13175	3365
20029	Cloud County	4451	1233	3121	97	3957	951	2886	120	3831	744	2856	231
19001	Adair County	4053	1924	2060	69	3959	1788	2110	61	3759	1127	2456	176
36037	Genesee County	26873	10762	15705	406	23079	8886	13701	492	24463	6946	15986	1531
28005	Amite County	7650	3348	4245	57	7661	3218	4393	50	7033	2688	4282	63
27061	Itasca County	24395	13460	10309	626	23833	12852	10500	481	23650	9015	12920	1715
50013	Grand Isle County	4269	2694	1490	85	4064	2531	1471	62	3778	2094	1487	197
18183	Whitley County	15188	5862	9124	202	15005	4420	10257	328	15535	3379	11357	799
19131	Mitchell County	5766	3179	2469	118	5580	2831	2643	106	5360	1879	3180	301
17023	Clark County	8288	3742	4409	137	7843	2587	5138	118	7819	1873	5620	326
29213	Taney County	21664	6683	14736	245	21608	5462	15713	433	23399	4367	18240	792
34029	Ocean County	274298	110189	160677	3432	237432	96500	138594	2338	259592	81845	170103	7644
50015	Lamoille County	12668	8914	3515	239	11924	8371	3352	201	11641	7241	3570	830
24023	Garrett County	12872	3736	8903	233	12113	2792	9102	219	12905	2252	10189	464
37151	Randolph County	58147	16414	40998	735	60202	14675	44913	614	63615	13074	49156	1385
29059	Dallas County	7683	2656	4895	132	7279	2122	4992	165	7440	1271	5895	274
5087	Madison County	6328	2144	3972	212	6567	2099	4262	206	6782	1587	4917	278
22115	Vernon Parish	15769	3534	11946	289	15606	3173	12146	287	16633	2665	13471	497
16083	Twin Falls County	28344	8621	19032	691	28142	7541	19773	828	31893	6844	21063	3986
42015	Bradford County	25787	10306	15057	424	22501	8291	13827	383	25399	6263	17957	1179
29510	Saint Louis City	158858	132925	24662	1271	141135	116654	22617	1864	127403	101487	20281	5635
18059	Hancock County	34253	11874	22008	371	32758	9303	22750	705	36027	8901	25050	2076
48487	Wilbarger County	4509	1196	3283	30	3980	971	2956	53	4101	807	3166	128
42007	Beaver County	84488	40499	42895	1094	80015	36833	42118	1064	79036	30225	46081	2730
18165	Vermillion County	7135	4003	3010	122	6578	2979	3426	173	6913	2081	4511	321
27165	Watonwan County	5258	2562	2526	170	5115	2494	2517	104	4971	1814	2768	389
51091	Highland County	1554	590	930	34	1411	459	924	28	1391	371	958	62
13277	Tift County	14257	4749	9431	77	13893	4640	9171	82	12796	3892	8680	224
51790	Staunton City	11015	5569	5330	116	11154	5710	5257	187	11144	5329	5129	686
48445	Terry County	4280	1379	2879	22	3707	1059	2602	46	1763	424	1295	44
48455	Trinity County	6077	1925	4095	57	6234	1614	4537	83	5982	1154	4737	91
8105	Rio Grande County	5444	2448	2930	66	5453	2428	2892	133	5488	1985	3060	443
50027	Windsor County	31165	21444	9084	637	28468	19440	8583	445	27832	17544	8604	1684
51175	Southampton County	9067	4402	4583	82	9261	4437	4733	91	8872	3595	5035	242
13319	Wilkinson County	4673	2298	2349	26	4448	2180	2245	23	4276	1893	2332	51
16047	Gooding County	5391	1489	3765	137	5118	1287	3696	135	5191	930	3743	518
39137	Putnam County	18680	5281	13072	327	18126	4238	13563	325	18387	2874	14704	809
17003	Alexander County	3937	2189	1692	56	3495	1961	1485	49	2820	1262	1496	62
21131	Leslie County	4397	766	3574	57	4950	433	4439	78	4487	400	4015	72
1035	Conecuh County	6943	3429	3470	44	7013	3551	3434	28	6543	3069	3413	61
20041	Dickinson County	8667	2422	6081	164	7854	1962	5709	183	8008	1582	5905	521
48503	Young County	7305	1303	5942	60	7316	992	6225	99	7658	873	6587	198
1013	Butler County	9709	4188	5485	36	9483	4367	5081	35	8685	3716	4891	78
39017	Butler County	173777	66030	105341	2406	164020	59282	102226	2512	168422	56700	104441	7281
55029	Door County	17481	10142	7112	227	17607	9338	8109	160	17398	8026	8584	788
31139	Pierce County	3226	783	2385	58	3414	637	2707	70	3580	382	3052	146
31011	Boone County	2836	742	2042	52	2799	615	2136	48	2867	414	2299	154
42119	Union County	17400	7333	9859	208	16187	6063	9863	261	17400	6138	10605	657
36023	Cortland County	21920	11861	9678	381	17698	9445	7886	367	18424	7976	9207	1241
42077	Lehigh County	152473	87089	63382	2002	144922	77029	66091	1802	153031	77087	70285	5659
55129	Washburn County	9112	4693	4303	116	9242	4435	4692	115	9059	3283	5404	372
47017	Carroll County	11646	3980	7455	211	10845	3475	7219	151	10333	2323	7731	279
51179	Stafford County	55455	25716	29221	518	60338	27130	32429	779	65350	27879	33840	3631
5029	Conway County	8138	3149	4691	298	7724	3003	4511	210	7837	2655	4844	338
6037	Los Angeles County	3318248	2295853	956425	65970	2427869	1672164	699600	56105	2314275	1654626	542591	117058
5109	Pike County	3966	1089	2727	150	3787	850	2847	90	3956	684	3150	122
13031	Bulloch County	23920	9586	14174	160	24032	9572	14159	301	24151	8812	14476	863
27103	Nicollet County	18245	9887	7968	390	18285	9652	8214	419	17914	7886	8436	1592
31043	Dakota County	6396	2994	3292	110	5977	2831	3048	98	7259	2904	4028	327
30015	Chouteau County	2861	1122	1634	105	2804	969	1751	84	2571	729	1676	166
5149	Yell County	6036	2003	3808	225	5971	1720	4041	210	6389	1472	4600	317
39147	Seneca County	27449	13087	13823	539	24633	10962	13025	646	23481	7237	14559	1685
31097	Johnson County	2110	914	1142	54	2057	790	1223	44	2051	560	1348	143
37079	Greene County	8103	3796	4272	35	8194	3761	4393	40	8013	3570	4358	85
30003	Big Horn County	5218	3516	1628	74	4561	2830	1655	76	4148	2061	1833	254
42039	Crawford County	38134	16780	20750	604	33089	13024	19497	568	35563	10215	23912	1436
13179	Liberty County	16376	10474	5828	74	16132	10427	5558	147	16082	9531	6125	426
20157	Republic County	2671	640	1978	53	2640	470	2098	72	2484	370	1993	121
1081	Lee County	54325	21498	32230	597	54115	21274	32062	779	57668	20987	34321	2360
53051	Pend Oreille County	6552	2562	3717	273	6649	2501	3942	206	6563	1871	4227	465
51660	Harrisonburg City	14675	8444	6048	183	15541	8650	6564	327	17693	10100	6232	1361
29025	Caldwell County	4564	1814	2654	96	4171	1313	2724	134	4309	837	3231	241
29033	Carroll County	4538	1535	2955	48	4304	1154	3072	78	4361	745	3480	136
24043	Washington County	61600	26245	34169	1186	58653	23282	34113	1258	60731	19193	38842	2696
17095	Knox County	23988	14191	9419	378	22517	12993	9133	391	21964	9939	10658	1367
54005	Boone County	8366	4529	3632	205	8434	2777	5414	243	8654	1783	6483	388
17029	Coles County	23076	11716	10978	382	21338	9252	11623	463	21580	7285	12985	1310
29149	Oregon County	4591	1811	2652	128	4421	1419	2886	116	4664	865	3668	131
22047	Iberville Parish	16421	9023	7185	213	17014	9548	7271	195	16043	8324	7320	399
8039	Elbert County	13206	3819	9108	279	13993	3542	10148	303	15689	3056	11536	1097
8089	Otero County	8064	3546	4393	125	8039	3566	4315	158	5038	1719	2988	331
47009	Blount County	51645	15253	35571	821	49200	12925	35417	858	51849	12085	37385	2379
30079	Prairie County	735	211	503	21	701	167	518	16	686	100	555	31
21201	Robertson County	1015	451	533	31	935	340	579	16	1013	222	759	32
55023	Crawford County	7981	4987	2830	164	7791	4622	3064	105	7678	3426	3844	408
26069	Iosco County	14187	7309	6583	295	13330	6242	6906	182	13349	4344	8344	661
50003	Bennington County	19129	12524	6133	472	17512	11517	5687	308	16345	9539	5925	881
31065	Furnas County	2328	556	1725	47	2215	422	1767	26	2315	304	1915	96
37029	Camden County	4821	1597	3140	84	4520	1456	2995	69	4939	1266	3527	146
31067	Gage County	10160	4473	5435	252	9552	3870	5470	212	9854	2930	6333	591
29021	Buchanan County	39040	19164	19110	766	35106	15594	18660	852	35563	12010	21315	2238
54093	Tucker County	3507	1288	2123	96	3118	876	2160	82	3464	750	2557	157
29105	Laclede County	2024	5218	10875	230	15361	4093	10934	334	15959	2543	12834	582
17037	DeKalb County	44818	25784	18266	768	41020	21171	18906	943	42605	20348	19051	3206
28065	Jefferson Davis County	7370	4454	2871	45	6618	4094	2439	85	6237	3720	2466	51
38047	Logan County	1057	299	726	32	1042	221	799	22	1030	112	867	51
31131	Otoe County	7092	2915	4033	144	6905	2542	4226	137	7279	2017	4833	429
48335	Mitchell County	2431	586	1815	30	2312	536	1754	22	2190	353	1780	57
54037	Jefferson County	22540	11687	10600	253	21776	10215	11090	471	24007	9458	13144	1405
22111	Union Parish	10868	3103	7619	146	10766	3075	7561	130	10894	2691	7972	231
12131	Walton County	27046	7174	19561	311	28480	6665	21483	332	33559	6861	25695	1003
38027	Eddy County	1165	583	548	34	1147	484	631	32	1219	354	790	75
37037	Chatham County	32880	17862	14668	350	35157	18252	16578	327	39080	20953	17012	1115
17187	Warren County	8029	4286	3637	106	7476	3893	3460	123	7700	2983	4267	450
27171	Wright County	65578	26343	37779	1456	69550	26584	41460	1506	69154	20336	43274	5544
54103	Wetzel County	6452	2942	3342	168	5808	2194	3449	165	6191	1348	4461	382
49031	Piute County	798	141	635	22	781	74	696	11	617	31	537	49
36063	Niagara County	95272	47303	46348	1621	82720	40862	40397	1461	86000	32888	49223	3889
48379	Rains County	4236	1048	3146	42	4065	754	3265	46	4630	619	3919	92
26049	Genesee County	219896	143927	72451	3518	202699	128972	71807	1920	196135	102744	84174	9217
19025	Calhoun County	5195	2341	2741	113	5190	2232	2890	68	5105	1396	3466	243
8103	Rio Blanco County	3147	655	2437	55	3311	561	2677	73	3436	433	2782	221
46049	Faulk County	1192	426	739	27	1127	331	765	31	1118	204	858	56
36119	Westchester County	413044	261810	147824	3410	284731	171908	108707	4116	378506	245670	121643	11193
20145	Pawnee County	2867	882	1946	39	2565	704	1808	53	2602	567	1872	163
31121	Merrick County	3431	986	2375	70	3457	921	2477	59	3707	601	2914	192
17127	Massac County	7186	2693	4371	122	6492	2092	4278	122	6633	1555	4844	234
50025	Windham County	24081	17585	5997	499	21805	16080	5344	381	21151	14340	5462	1349
22119	Webster Parish	18270	6610	11417	243	18413	6802	11397	214	18140	6259	11538	343
45013	Beaufort County	68870	30396	37821	653	73115	29775	42580	760	72770	29577	39986	3207
35049	Santa Fe County	72223	55567	15807	849	67624	49668	15145	2811	70082	49956	14198	5928
45069	Marlboro County	5232	2755	2437	40	11657	7554	4010	93	10353	5928	4257	168
5011	Bradley County	4041	1680	2262	99	3634	1447	2118	69	3617	1317	2163	137
56019	Johnson County	4354	908	3334	112	4217	749	3362	106	4349	638	3477	234
18039	Elkhart County	71458	31398	39396	664	67768	24376	42348	1044	65187	20667	41810	2710
45035	Dorchester County	52405	21806	29929	670	56735	23390	32469	876	62463	24010	34932	3521
19081	Hancock County	5930	2805	3016	109	5881	2506	3306	69	5815	1582	3972	261
31041	Custer County	5578	1192	4301	85	5414	1066	4251	97	5489	635	4616	238
17073	Henry County	24785	13181	11263	341	24279	12316	11564	399	24232	8835	13962	1435
21097	Harrison County	7590	2916	4520	154	7163	2471	4556	136	7774	2031	5435	308
22075	Plaquemines Parish	10449	3380	6894	175	10235	3597	6469	169	10572	3347	6900	325
18001	Adams County	13513	4928	8404	181	12998	3800	8936	262	13039	2802	9642	595
21157	Marshall County	15487	5683	9512	292	15714	5022	10402	290	16678	3672	12322	684
53019	Ferry County	3501	1467	1916	118	3391	1276	1966	149	3123	960	1927	236
56035	Sublette County	4356	936	3316	104	4337	767	3472	98	4297	644	3409	244
17179	Tazewell County	63854	29384	33247	1223	60903	24385	35266	1252	63347	20568	38620	4159
40077	Latimer County	4173	1313	2860	0	3789	1169	2620	0	4050	797	3094	159
37047	Columbus County	24282	11076	12994	212	24017	10973	12863	181	23472	8991	14177	304
53023	Garfield County	1373	385	968	20	1275	335	912	28	1232	276	841	115
55015	Calumet County	26474	13295	12722	457	26336	11477	14519	340	26429	9634	15345	1450
5067	Jackson County	5582	2207	3118	257	5338	2093	3065	180	5093	1583	3262	248
48397	Rockwall County	32066	8492	23300	274	35651	8112	27098	441	39529	9633	28396	1500
17055	Franklin County	18641	8880	9404	357	17891	7245	10253	393	18533	4711	13101	721
40107	Okfuskee County	4123	1480	2643	0	3579	1251	2328	0	3933	943	2791	199
22063	Livingston Parish	50892	6681	43269	942	54033	7448	45488	1097	57700	6950	48797	1953
21141	Logan County	10890	3811	6925	154	10509	3469	6899	141	10896	2755	7778	363
48319	Mason County	2121	546	1544	31	1965	380	1562	23	2053	353	1656	44
54079	Putnam County	24778	9334	15162	282	23501	7198	15926	377	24443	5784	17455	1204
5145	White County	26955	6732	19467	756	26508	5765	20005	738	27451	5157	21038	1256
48351	Newton County	5260	1751	3446	63	6188	1721	4399	68	4010	978	2961	71
40001	Adair County	6690	2052	4638	0	6472	2110	4362	0	6468	1374	4753	341
12001	Alachua County	125519	75565	48513	1441	120318	69634	48765	1919	127827	75370	46584	5873
37159	Rowan County	61560	23391	37451	718	61803	22529	38622	652	63078	19208	42388	1482
23001	Androscoggin County	54850	31017	22671	1162	52539	28912	22210	1417	55340	22975	28189	4176
20189	Stevens County	2127	283	1815	29	1998	241	1724	33	1853	215	1564	74
39023	Clark County	66770	31958	33634	1178	62136	30022	31116	998	59620	22666	34311	2643
6027	Inyo County	8533	3743	4523	267	6501	2775	3541	185	7761	3067	4128	566
51047	Culpeper County	19741	8802	10711	228	20131	8263	11549	319	22087	7744	13341	1002
26019	Benzie County	10309	5451	4687	171	9847	4683	5071	93	10221	4108	5539	574
49003	Box Elder County	19058	3311	15228	519	18092	1830	15969	293	16548	1814	10324	4410
40059	Harper County	1563	221	1342	0	1434	173	1261	0	1485	131	1307	47
48405	San Augustine County	3715	1328	2342	45	3690	1193	2469	28	3563	907	2620	36
51075	Goochland County	12562	4813	7643	106	13287	4676	8448	163	13930	4884	8374	672
30069	Petroleum County	300	68	227	5	298	49	240	9	319	30	276	13
21223	Trimble County	3812	1484	2239	89	3540	1355	2133	52	3786	879	2771	136
40047	Garfield County	22612	5545	17067	0	19908	4732	15176	0	21692	4391	15998	1303
56027	Niobrara County	1293	244	1017	32	1268	200	1022	46	1297	115	1116	66
55073	Marathon County	67940	36367	30345	1228	69637	32330	36568	739	68849	26476	39010	3363
35043	Sandoval County	58630	32669	25193	768	53361	26831	24124	2406	60597	27405	25748	7444
31103	Keya Paha County	533	115	409	9	481	80	392	9	514	39	458	17
1123	Tallapoosa County	19311	6063	13116	132	18668	6252	12303	113	18504	5271	12967	266
32001	Churchill County	10494	3494	6832	168	10265	2961	7061	243	10936	2210	7828	898
54039	Kanawha County	82480	40594	40952	934	74451	32190	41037	1224	74996	27985	43464	3547
51620	Franklin City	4427	2819	1576	32	4351	2830	1496	25	4040	2516	1421	103
22127	Winn Parish	6772	2047	4632	93	6532	1919	4539	74	6368	1643	4605	120
37141	Pender County	23749	9907	13618	224	24036	9455	14368	213	27072	9086	17317	669
36087	Rockland County	132193	69543	61752	898	114500	60446	52936	1118	123943	63454	57148	3341
26133	Osceola County	11026	4855	5973	198	10265	3981	6140	144	10597	2705	7336	556
18085	Kosciusko County	30134	9236	20488	410	30039	6862	22553	624	31907	6311	23909	1687
22005	Ascension Parish	46571	14625	31239	707	51056	16343	33846	867	54663	16471	36135	2057
13097	Douglas County	55083	27825	26812	446	55201	28410	26226	565	57365	30971	24803	1591
41049	Morrow County	4058	1410	2509	139	3838	1189	2524	125	3989	1004	2698	287
29187	Saint Francois County	24550	11540	12660	350	22590	8837	13248	505	24714	6250	17467	997
29103	Knox County	2024	759	1212	53	1957	698	1205	54	1867	379	1413	75
20085	Jackson County	6253	2308	3811	134	5474	1870	3476	128	5727	1489	3888	350
40119	Payne County	29036	10601	18435	0	25660	9193	16467	0	27749	8785	16644	2320
28089	Madison County	47269	19831	27203	235	49571	20722	28507	342	45048	18358	25607	1083
13197	Marion County	3184	1381	1772	31	3167	1411	1731	25	3183	1213	1921	49
17107	Logan County	12896	5250	7429	217	12037	3974	7835	228	12130	3301	8167	662
20161	Riley County	22997	10495	12111	391	20266	8587	11157	522	20475	8892	9817	1766
48107	Crosby County	1914	684	1221	9	1787	639	1132	16	1712	468	1180	64
46127	Union County	7701	3244	4310	147	7596	2782	4698	116	7895	2227	5288	380
42085	Mercer County	53821	26411	26565	845	48065	23082	24304	679	49594	17631	30034	1929
13045	Carroll County	43498	14334	28661	503	41445	12635	28249	561	43744	12422	29983	1339
13289	Twiggs County	4519	2402	2087	30	4199	2269	1905	25	4053	1970	2034	49
55003	Ashland County	8574	5818	2634	122	8342	5387	2816	139	7926	4136	3428	362
56009	Converse County	6451	1380	4922	149	6287	1089	5043	155	6552	668	5520	364
1067	Henry County	8648	3018	5585	45	8700	3046	5605	49	8017	2286	5623	108
27167	Wilkin County	3414	1550	1786	78	3212	1258	1884	70	3279	893	2129	257
51155	Pulaski County	15050	5918	8857	275	14657	5287	8917	453	15112	4170	10314	628
47051	Franklin County	17432	6613	10539	280	16099	5594	10252	253	16363	4372	11526	465
16055	Kootenai County	61932	22120	38387	1425	59764	18824	39347	1593	66286	16264	44449	5573
17025	Clay County	6454	2425	3926	103	5899	1581	4184	134	6278	1014	5009	255
18149	Starke County	9466	4778	4473	215	8752	3809	4738	205	9226	2489	6367	370
40005	Atoka County	4881	1370	3511	0	4775	1241	3534	0	5002	795	4068	139
45025	Chesterfield County	16359	7842	8325	192	16576	7942	8488	146	17128	7125	9576	427
48063	Camp County	4567	1734	2798	35	4332	1428	2878	26	4542	1260	3201	81
16067	Minidoka County	6890	1630	5087	173	6973	1390	5442	141	6870	1167	4887	816
12021	Collier County	141988	54450	86379	1159	149080	51678	96508	894	170505	60941	105297	4267
26143	Roscommon County	14051	7082	6727	242	13032	6198	6701	133	13036	4287	8141	608
6007	Butte County	98325	49013	46706	2606	70163	32567	35312	2284	72299	31638	35354	5307
29223	Wayne County	6154	2243	3784	127	5718	1811	3790	117	5738	946	4640	152
47065	Hamilton County	147520	64246	81702	1572	142320	58794	79877	3649	141088	55260	78661	7167
19037	Chickasaw County	6583	3923	2557	103	6462	3552	2836	74	6367	2264	3739	364
42105	Potter County	7507	2300	5109	98	7205	1892	5199	114	7777	1300	6247	230
22009	Avoyelles Parish	16938	6327	10236	375	17027	6075	10667	285	16581	5032	11163	386
26149	Saint Joseph County	25702	12322	12886	494	23314	10106	12975	233	23765	7529	14886	1350
29009	Barry County	14644	4630	9758	256	13806	3667	9832	307	14604	2710	11427	467
47149	Rutherford County	101737	40460	59892	1385	98816	36400	60829	1587	106518	36627	64428	5463
40057	Harmon County	1090	333	757	0	923	264	659	0	975	224	714	37
22121	West Baton Rouge Parish	11866	5043	6654	169	12772	5692	6920	160	12710	5382	6926	402
21217	Taylor County	10860	3165	7568	127	10946	3284	7551	111	11301	2553	8320	428
47005	Benton County	6479	2645	3696	138	6223	2255	3850	118	6322	1474	4715	133
30097	Sweet Grass County	2083	541	1494	48	2105	473	1584	48	2077	398	1580	99
29045	Clark County	3456	1572	1782	102	3225	1398	1730	97	3316	724	2458	134
1117	Shelby County	90643	20625	69060	958	92204	19944	71243	1017	99208	22927	72846	3435
32005	Douglas County	25727	10672	14648	407	26054	9288	16264	502	27871	8453	17406	2012
29207	Stoddard County	13262	3899	9172	191	12866	3153	9496	217	13278	1873	11077	328
48075	Childress County	2296	497	1782	17	1996	320	1665	11	2084	253	1802	29
28071	Lafayette County	18460	7997	10278	185	17191	7098	9772	321	19642	7968	10872	802
20205	Wilson County	4121	1170	2850	101	3699	813	2812	74	3482	550	2747	185
5003	Ashley County	8642	2976	5406	260	7915	2855	4866	194	8027	2408	5338	281
37013	Beaufort County	23010	9454	13460	96	23468	9399	13918	151	23599	8699	14478	422
48203	Harrison County	26158	8887	17103	168	26099	8431	17471	197	26364	7130	18712	522
22003	Allen Parish	9467	2891	6333	243	9306	2616	6495	195	9245	2106	6867	272
38095	Towner County	1197	621	536	40	1164	511	619	34	1137	305	733	99
17113	McLean County	75750	37689	36767	1294	72756	31590	39638	1528	78995	35918	37081	5996
21171	Monroe County	4665	1067	3537	61	4746	936	3762	48	4991	601	4278	112
27149	Stevens County	5634	2781	2710	143	5621	2742	2766	113	5350	2116	2800	434
16029	Caribou County	3302	553	2656	93	3050	385	2608	57	3035	271	2275	489
18179	Wells County	13073	4403	8504	166	12922	3434	9255	233	13123	2585	9999	539
18177	Wayne County	28562	13459	14558	545	25458	10591	14321	546	25575	8322	16028	1225
36029	Erie County	441985	256299	178815	6871	386665	220184	159678	6803	383248	192065	173817	17366
8049	Grand County	8308	4037	4128	143	7961	3575	4149	237	8513	3319	4467	727
46087	McCook County	2945	1219	1646	80	2613	905	1655	53	2587	623	1794	170
19175	Union County	5909	3000	2781	128	5899	3029	2800	70	5768	1920	3521	327
22051	Jefferson Parish	181120	65096	113191	2833	175733	70000	102325	3408	181388	73540	100292	7556
32033	White Pine County	3773	1230	2440	103	3704	983	2601	120	3773	707	2723	343
48149	Fayette County	10714	3014	7582	118	10534	2311	8098	125	11029	2127	8648	254
30107	Wheatland County	981	289	657	35	989	272	690	27	932	179	698	55
33001	Belknap County	33465	16796	16402	267	33771	15884	17568	319	34462	13517	19315	1630
31169	Thayer County	2659	860	1749	50	2627	724	1853	50	2613	490	1993	130
48381	Randall County	51832	9468	41948	416	49588	7553	41366	669	53813	8340	43379	2094
46115	Spink County	3269	1550	1660	59	3041	1300	1670	71	2951	919	1854	178
55001	Adams County	9986	5806	3974	206	10263	5537	4643	83	10107	3780	5983	344
33015	Rockingham County	167093	83723	81917	1453	169794	80096	87809	1889	178831	79994	90447	8390
18017	Cass County	15653	7011	8346	296	14137	5365	8432	340	14135	3758	9697	680
17169	Schuyler County	3823	1900	1833	90	3882	1726	2062	94	3792	1074	2523	195
48111	Dallam County	1589	302	1269	18	1532	253	1248	31	1535	222	1258	55
12045	Gulf County	7205	2149	4980	76	7107	2013	4995	99	7279	1715	5320	244
31007	Banner County	416	62	348	6	402	55	339	8	390	18	355	17
21103	Henry County	6919	2725	4081	113	6584	2529	3940	115	7142	1828	4944	370
13043	Candler County	3518	1209	2286	23	3526	1155	2344	27	3757	1023	2661	73
22093	Saint James Parish	12564	6994	5432	138	12391	7055	5209	127	12085	6418	5456	211
49025	Kane County	3154	856	2212	86	3281	718	2463	100	3482	739	2248	495
1029	Cleburne County	6492	1168	5216	108	6302	971	5269	62	6532	684	5738	110
13311	White County	10761	2174	8467	120	10471	1670	8647	154	11771	1672	9751	348
51025	Brunswick County	7914	4973	2877	64	8029	4993	2965	71	7645	4473	3045	127
29023	Butler County	17338	5316	11805	217	16889	4363	12248	278	17232	3036	13647	549
40073	Kingfisher County	6381	1009	5372	0	5354	844	4510	0	6123	783	5151	189
48393	Roberts County	518	41	477	0	439	25	408	6	550	20	524	6
35047	San Miguel County	12941	10320	2478	143	11388	8754	2281	353	10662	7249	2302	1111
42009	Bedford County	22443	6059	16124	260	21444	4730	16509	205	23504	3613	19455	436
20151	Pratt County	4190	1294	2822	74	3752	974	2730	48	3806	769	2824	213
48219	Hockley County	7645	1797	5795	53	7119	1482	5543	94	7282	1257	5793	232
55141	Wood County	39052	21710	16581	761	38762	18546	19685	531	37712	14232	21502	1978
21135	Lewis County	4791	1510	3213	68	4769	1342	3326	101	5293	785	4363	145
37163	Sampson County	26038	11836	14038	164	26005	11496	14358	151	25638	10486	14761	391
26033	Chippewa County	16708	8184	8267	257	15564	7100	8278	186	15434	5378	9120	936
49039	Sanpete County	8771	1631	6664	476	8804	889	7767	148	9778	1026	6436	2316
36007	Broome County	88837	47204	40077	1556	75244	38315	34878	2051	77657	35212	38077	4368
20131	Nemaha County	5359	1432	3817	110	4959	988	3878	93	5025	714	4066	245
20047	Edwards County	1357	333	995	29	1365	291	1048	26	1308	208	1033	67
41027	Hood River County	9830	6302	3265	263	9662	5977	3400	285	10383	6359	3223	801
27019	Carver County	49683	20654	28156	873	52747	20745	31155	847	55102	21508	29057	4537
45061	Lee County	9153	5960	3074	119	8898	5972	2829	97	8110	5170	2789	151
45049	Hampton County	9350	5816	3439	95	9184	5814	3310	60	8794	5163	3483	148
18071	Jackson County	17374	7354	9726	294	16704	5838	10419	447	17532	3843	12857	832
28039	George County	9335	1532	7700	103	9826	1352	8353	121	9831	1013	8652	166
42029	Chester County	254354	137833	114421	2100	248295	122232	123280	2783	266637	140188	115582	10867
21059	Daviess County	43622	19282	23692	648	42079	16208	25092	779	45752	14163	28907	2682
48415	Scurry County	5569	1088	4414	67	5022	837	4121	64	5261	733	4403	125
54055	Mercer County	21022	7450	13246	326	21216	5416	15406	394	22919	4689	17362	868
22019	Calcasieu Parish	82131	30244	50449	1438	81718	28357	51844	1517	83773	26293	54182	3298
18143	Scott County	8877	4271	4445	161	8716	3998	4539	179	9060	2642	6074	344
47029	Cocke County	12481	3340	8945	196	11450	2804	8459	187	12108	1980	9791	337
45005	Allendale County	4024	3029	947	48	4257	3335	894	28	3578	2722	788	68
48349	Navarro County	16321	5400	10810	111	15316	4348	10838	130	16382	3998	11984	400
48479	Webb County	46821	33452	13119	250	49101	37592	11074	435	56867	42297	12946	1624
30051	Liberty County	1001	367	594	40	983	257	698	28	949	205	695	49
19055	Delaware County	8901	4649	4113	139	9323	4605	4628	90	9165	2956	5688	521
31159	Seward County	7529	2703	4647	179	7445	2362	4947	136	7754	1881	5451	422
29189	Saint Louis County	559854	333123	221705	5026	524628	294735	223102	6791	503493	280866	199081	23546
48427	Starr County	9792	8274	1492	26	11859	10248	1540	71	11691	9246	2218	227
51169	Scott County	9875	2725	6980	170	9964	2395	7439	130	10055	1579	8242	234
40149	Washita County	4776	1052	3724	0	4303	821	3482	0	4628	588	3851	189
28017	Chickasaw County	9058	4588	4395	75	7641	3914	3601	126	7890	3649	4127	114
55081	Monroe County	19152	10198	8666	288	19389	9505	9637	247	19554	7047	11442	1065
44007	Providence County	252553	167704	80748	4101	234092	156022	74344	3726	241818	141597	90321	9900
4021	Pinal County	104883	44254	59421	1208	102139	41428	58947	1764	93805	35737	53857	4211
42019	Butler County	90425	32260	57074	1091	88924	28385	59416	1123	92027	26834	61388	3805
46005	Beadle County	7714	3493	4054	167	7263	2881	4230	152	6772	1912	4455	405
6051	Mono County	5571	3093	2354	124	4917	2574	2202	141	4946	2551	1989	406
51115	Mathews County	5440	1934	3456	50	5364	1807	3488	69	5292	1563	3515	214
17153	Pulaski County	3270	1638	1593	39	3001	1389	1562	50	2473	817	1583	73
29111	Lewis County	4502	1837	2594	71	4278	1507	2677	94	4452	933	3343	176
29195	Saline County	9848	4712	4962	174	9095	3785	5096	214	9245	2787	5977	481
51125	Nelson County	8133	4391	3647	95	8225	4171	3944	110	8247	3677	4150	420
27075	Lake County	6969	4174	2636	159	6797	4043	2610	144	6472	3077	2932	463
1055	Etowah County	44737	13497	30595	645	42490	12792	29102	596	43474	10350	32132	992
28151	Washington County	19583	13148	6347	88	17137	12188	4870	79	14571	9847	4541	183
23023	Sagadahoc County	21301	12152	8721	428	20734	11821	8429	484	21596	10679	9304	1613
16039	Elmore County	8436	2591	5665	180	8001	2513	5227	261	8519	1814	5816	889
37039	Cherokee County	12586	3785	8643	158	12695	3339	9201	155	13860	2809	10711	340
37019	Brunswick County	52608	21331	30753	524	56985	21932	34587	466	67255	23117	42440	1698
56015	Goshen County	5912	1832	3942	138	5758	1458	4178	122	5708	924	4418	366
25017	Middlesex County	726031	464484	245766	15781	746856	467173	266307	13376	767337	508919	216163	42255
38003	Barnes County	5694	2741	2826	127	5471	2389	2953	129	5253	1597	3156	500
51049	Cumberland County	4724	2255	2418	51	5040	2422	2538	80	4875	2032	2693	150
21233	Webster County	5540	2390	3037	113	5470	1765	3607	98	5804	1240	4397	167
48287	Lee County	6377	2000	4312	65	6211	1630	4504	77	6522	1372	4996	154
19149	Plymouth County	12512	4629	7765	118	12909	4148	8577	184	13057	2878	9659	520
51530	Buena Vista City	2423	1108	1282	33	2526	919	1564	43	2395	693	1432	270
49017	Garfield County	2159	405	1710	44	2157	306	1811	40	2294	352	1577	365
46077	Kingsbury County	2784	1277	1435	72	2608	1092	1451	65	2551	703	1680	168
36005	Bronx County	381322	338261	41683	1378	316047	288378	26304	1365	358857	318403	34424	6030
13307	Webster County	1111	515	588	8	1175	573	598	4	1114	471	630	13
22109	Terrebonne Parish	40696	11581	28210	905	42335	12071	29500	764	43893	10664	31900	1329
48007	Aransas County	9778	3006	6693	79	9646	2703	6829	114	10467	2458	7730	279
21173	Montgomery County	10331	4234	5947	150	10248	3701	6398	149	11437	3158	7856	423
1047	Dallas County	20852	13986	6798	68	20936	14599	6284	53	18730	12826	5784	120
30095	Stillwater County	4667	1512	2991	164	4560	1209	3237	114	4816	904	3630	282
22053	Jefferson Davis Parish	13501	3923	9278	300	13733	3483	10014	236	14277	3080	10775	422
39039	Defiance County	19195	8399	10407	389	17744	7438	9935	371	17795	5282	11478	1035
38001	Adams County	1271	435	788	48	1281	328	916	37	1206	216	904	86
56023	Lincoln County	8568	1823	6485	260	8573	1287	7144	142	8398	1105	6779	514
26077	Kalamazoo County	130781	77051	51554	2176	122880	69045	52660	1175	125966	67142	51031	7793
40075	Kiowa County	3763	1226	2537	0	3410	1101	2309	0	3489	766	2593	130
38039	Griggs County	1314	598	682	34	1335	535	770	30	1247	298	847	102
16087	Washington County	4506	1241	3168	97	4330	1104	3128	98	4454	776	3283	395
18031	Decatur County	10488	3892	6449	147	10303	2941	7119	243	11095	2121	8488	486
51680	Lynchburg City	34341	16269	17638	434	36242	15905	19752	585	35349	14787	17979	2583
38087	Slope County	411	106	297	8	434	83	341	10	427	42	361	24
24029	Kent County	10020	4953	4905	162	9143	4453	4533	157	9166	4178	4598	390
24031	Montgomery County	439261	314444	118608	6209	404214	286493	110940	6781	408300	309761	82985	15554
38081	Sargent County	1927	1115	778	34	1987	1073	876	38	1978	693	1088	197
19083	Hardin County	8859	4393	4315	151	8775	4021	4647	107	8423	2774	5231	418
20105	Lincoln County	1586	347	1204	35	1459	284	1148	27	1448	214	1168	66
41029	Jackson County	101047	49090	49043	2914	91955	42341	46974	2640	103789	43550	53083	7156
42021	Cambria County	65670	32451	31995	1224	57718	23181	33464	1073	60167	17798	40510	1859
51139	Page County	10389	4235	6041	113	10205	3724	6344	137	10663	2514	7824	325
21167	Mercer County	10060	3159	6781	120	9936	2966	6820	150	10579	2395	7740	444
8025	Crowley County	1558	552	976	30	1502	535	924	43	1511	336	1069	106
21203	Rockcastle County	6274	1410	4757	107	6216	1097	5028	91	6686	915	5609	162
48087	Collingsworth County	1195	234	943	18	1150	177	962	11	1154	145	983	26
48451	Tom Green County	38861	11158	27362	341	36527	9246	26749	532	38104	9117	27376	1611
47001	Anderson County	31570	11396	19675	499	29621	10112	18941	568	29723	9010	19201	1512
13259	Stewart County	2105	1305	783	17	2055	1307	740	8	2053	1220	805	28
21017	Bourbon County	8330	3385	4820	125	7909	3075	4692	142	8791	2791	5569	431
29153	Ozark County	4686	1661	2918	107	4453	1261	3080	112	4501	724	3639	138
5095	Monroe County	3449	1615	1754	80	3230	1583	1585	62	2766	1298	1400	68
48469	Victoria County	29931	9832	19878	221	28827	8795	19684	348	31032	8843	21253	936
19195	Worth County	4257	2567	1612	78	4143	2343	1743	57	4216	1523	2443	250
55037	Florence County	2685	1134	1512	39	2615	952	1643	20	2651	666	1897	88
50001	Addison County	19238	13202	5667	369	17843	12290	5214	339	17592	11217	5297	1078
47089	Jefferson County	18532	5178	13092	262	17565	4230	13037	298	18994	3490	14760	744
45011	Barnwell County	9798	4931	4769	98	9913	5182	4655	76	9479	4395	4888	196
54001	Barbour County	6232	2419	3685	128	5733	1761	3804	168	6024	1213	4509	302
47047	Fayette County	19254	6892	12173	189	19562	6683	12682	197	19306	5865	13046	395
48057	Calhoun County	6879	2729	4106	44	6746	2510	4145	91	6957	2118	4638	201
30067	Park County	8892	4173	4376	343	8634	3728	4637	269	9056	3521	4872	663
37061	Duplin County	19904	8958	10834	112	20375	8923	11330	122	20601	8196	12151	254
48237	Jack County	3023	470	2528	25	2907	303	2580	24	3339	314	2973	52
39135	Preble County	21002	6999	13562	441	19619	6005	13202	412	20475	4323	15376	776
35005	Chaves County	22112	8197	13651	264	20498	6621	13271	606	20159	5530	12869	1760
34031	Passaic County	187395	113257	72552	1586	164629	104057	59181	1391	189099	112608	71488	5003
47119	Maury County	10422	3131	7135	156	32989	11819	20698	472	35068	10026	23781	1261
30081	Ravalli County	22083	8400	13002	681	19797	6466	12817	514	22063	6166	14673	1224
21089	Greenup County	15798	6621	8849	328	15159	6027	8855	277	16265	4146	11546	573
5121	Randolph County	6319	2469	3615	235	5948	2040	3699	209	6313	1425	4508	380
20159	Rice County	4021	1163	2780	78	3622	899	2631	92	3567	668	2652	247
47153	Sequatchie County	5437	1717	3610	110	5141	1488	3541	112	5667	1051	4434	182
39157	Tuscarawas County	42950	21498	20454	998	39855	17516	21420	919	40088	11895	26105	2088
21079	Garrard County	7210	2012	5118	80	7077	1661	5310	106	7613	1453	5904	256
5027	Columbia County	9558	3554	5861	143	9455	3557	5790	108	8837	3140	5456	241
28073	Lamar County	23910	5159	18497	254	22780	5037	17472	271	24179	5044	18493	642
16001	Ada County	179402	82236	93328	3838	180361	77043	97471	5847	195587	75676	93748	26163
55055	Jefferson County	43166	21448	21096	622	44136	20136	23489	511	42324	16559	23409	2356
39111	Monroe County	6982	3705	3066	211	6743	3007	3540	196	6686	1647	4781	258
28119	Quitman County	4168	2803	1334	31	3979	2837	1116	26	3353	2303	998	52
26059	Hillsdale County	20449	8765	11221	463	19081	7106	11727	248	19880	4799	14094	987
18087	LaGrange County	9491	3663	5702	126	9311	2897	6227	187	9552	2080	7025	447
21179	Nelson County	18146	7654	10139	353	18532	7611	10673	248	20761	6434	13430	897
26029	Charlevoix County	14367	6817	7306	244	14064	5936	7997	131	14567	5137	8674	756
21139	Livingston County	4593	1622	2890	81	4511	1346	3089	76	4642	887	3570	185
47019	Carter County	21769	5587	15852	330	20607	4786	15496	325	20993	3453	16897	643
45053	Jasper County	8854	5389	3365	100	9991	5727	4169	95	14216	7789	6100	327
39133	Portage County	78206	41856	34822	1528	74029	38082	34465	1482	73968	31463	38978	3527
19147	Palo Alto County	4806	2428	2294	84	4857	2124	2649	84	4674	1395	3079	200
29167	Polk County	13697	4553	8956	188	13119	3580	9252	287	13709	2630	10435	644
38055	McLean County	4736	1867	2767	102	4894	1660	3130	104	5206	1070	3827	309
26063	Huron County	17135	8367	8434	334	15274	6432	8686	156	15848	4579	10629	640
19191	Winneshiek County	11280	6829	4273	178	11016	6245	4618	153	11217	5238	5332	647
8097	Pitkin County	9966	7349	2484	133	9779	6648	2941	190	10387	7239	2522	626
28013	Calhoun County	7034	2522	4467	45	6273	2250	3961	62	6339	1884	4360	95
48253	Jones County	5808	1528	4203	77	5562	1225	4258	79	5932	935	4815	182
17125	Mason County	6808	3542	3141	125	6272	2867	3265	140	6433	2008	4051	374
13183	Long County	3450	1288	2119	43	3786	1434	2300	52	4109	1356	2623	130
51083	Halifax County	16850	8126	8600	124	16663	7760	8699	204	16946	6890	9698	358
17053	Ford County	6386	2227	4079	80	6000	1654	4225	121	6289	1410	4474	405
21093	Hardin County	39990	15650	23896	444	39212	15214	23357	641	43113	13944	26970	2199
51580	Covington City	2354	1304	1020	30	2329	1319	975	35	2369	914	1349	106
20021	Cherokee County	9665	3594	5886	185	8396	2868	5345	183	8386	1959	6017	410
48099	Coryell County	18332	6619	11550	163	16551	5141	11193	217	18127	5057	12212	858
36095	Schoharie County	14402	6009	8071	322	11943	4862	6849	232	12673	3777	8173	723
4025	Yavapai County	99648	36889	61192	1567	96790	32624	62385	1781	92780	29705	58862	4213
48093	Comanche County	5217	1334	3813	70	4897	890	3940	67	5208	788	4300	120
35059	Union County	1742	492	1227	23	1753	471	1231	51	1688	318	1214	156
5111	Poinsett County	7928	2742	4903	283	7550	2387	4967	196	5283	1878	3149	256
38015	Burleigh County	41772	15600	25443	729	42876	14036	27811	1029	46874	10865	32499	3510
49053	Washington County	49529	10826	37311	1392	49733	7762	41104	867	48818	8369	33472	6977
13007	Baker County	1687	846	828	13	1584	790	784	10	1440	650	775	15
51595	Emporia City	2617	1702	897	18	2691	1793	886	12	2367	1531	792	44
5103	Ouachita County	9960	4346	5427	187	10303	4626	5516	161	9881	4320	5347	214
48421	Sherman County	1020	127	884	9	1038	121	908	9	933	96	807	30
30007	Broadwater County	1149	365	756	28	3005	761	2150	94	3097	566	2329	202
20119	Meade County	1931	357	1540	34	1648	254	1394	0	1675	206	1390	79
40041	Delaware County	15362	5085	10277	0	14232	4176	10056	0	15680	3306	11796	578
35035	Otero County	21766	8610	12806	350	19643	6715	12219	709	19636	6033	11756	1847
24009	Calvert County	44057	20299	23095	663	42168	18963	22413	792	43445	16669	24680	2096
27051	Grant County	3605	1850	1646	109	3471	1647	1748	76	3453	1104	2063	286
19151	Pocahontas County	4011	1800	2138	73	3992	1518	2388	86	3831	962	2692	177
1109	Pike County	13955	5879	8004	72	14057	6009	7939	109	13025	5039	7681	305
[truncated: 1,113 more rows]
